# Supplementary material for: Unravelling the unique essential genes of Streptococcus canis through transposon-directed insertion-site sequencing
Source: Microb Genom. 2026 May 12;12(5):001701. doi: 10.1099/mgen.0.001701 (PMC13167042; doi:10.1099/mgen.0.001701)
Supplement: Uncited Supplementary Material 2. [file mgen-12-01701-s002.xlsx]

## Sheet: Table S1
id	Accession number	BAPS	ST	Infection	Country	City/state	Host	Year
AGF1000	SRS26634853	4	5	Respiratory	Germany	Hamburg	Dog	2005
AGF1001	SRS26634855	5	9	Skin	Germany	Berlin	Cat	2005
AGF1002	SRS26634856	10	2	Respiratory	Germany	Berlin	Dog	2005
AGF1003	SRS26634857	10	Unknown	Ear	Germany	Lohfelden	Dog	2005
AGF1004	SRS26634859	7	21	Respiratory	Germany	Bienenbüttel	Dog	2005
AGF1011	SRS26634858	5	Unknown	Eye	Germany	Munich	Dog	2019
AGF1012	SRS26634860	6	43	Ear	Germany	Munich	Dog	2019
AGF1013	SRS26634862	4	Unknown	Anal gland	Germany	Munich	Dog	2019
AGF1014	SRS26634975	7	21	Ear	Germany	Munich	Dog	2019
AGF1015	SRS26634974	6	43	UTI	Germany	Munich	Dog	2019
AGF1016	SRS26634977	6	43	Eye	Germany	Munich	Dog	2019
AGF1018	SRS26634978	6	43	Wound	Germany	Munich	Dog	2019
AGF1021	SRS26634979	5	9	Ear	Germany	Ravensburg	Cat	2005
AGF1022	SRS26634980	12	13	Blood	Germany	Nuthe-Urstromtal	Dog	2005
AGF1023	SRS26634982	5	9	Ear	Germany	Düren	Dog	2005
AGF1024	SRS26634981	8	49	Genital	Germany	Kaiserslautern	Dog	2005
AGF1025	SRS26634983	12	27	Genital	Germany	Butzbach	Dog	2005
AGF1026	SRS26634984	2	1	Genital	Germany	Spiesen-Elversberg	Dog	2005
AGF1027	SRS26634986	5	9	Genital	Germany	Ravensburg	Dog	2005
AGF1028	SRS26634985	12	13	Genital	Germany	Lohmar	Dog	2005
AGF1029	SRS26634987	2	1	Genital	Germany	Löhnberg	Dog	2005
AGF1030	SRS26634989	5	9	Genital	Germany	Soltau	Dog	2005
AGF1032	SRS26634990	6	43	Wound	Germany	Munich	Dog	2019
AGF1034	SRS26634991	11	Unknown	Wound	Germany	Munich	Dog	2019
AGF1035	SRS26634994	9	Unknown	Genital	Germany	Munich	Dog	2019
AGF1036	SRS26634992	5	9	Skin	Germany	Munich	Dog	2019
AGF1037	SRS26634993	6	43	Skin	Germany	Munich	Dog	2019
AGF1038	SRS26634995	6	43	UTI	Germany	Munich	Dog	2019
AGF1039	SRS26634996	12	40	Eye	Germany	Munich	Dog	2019
AGF1040	SRS26634998	6	43	Genital	Germany	Munich	Dog	2019
AGF1042	SRS26634997	10	Unknown	Eye	Germany	Munich	Dog	2019
AGF1044	SRS26635001	5	9	Intestine	Germany	Munich	Dog	2019
AGF1045	SRS26635000	5	9	Wound	Germany	Munich	Dog	2019
AGF1046	SRS26634721	4	5	Respiratory	Germany	Munich	Dog	2019
AGF1047	SRS26634722	5	9	Eye	Germany	Munich	Dog	2019
AGF1054	SRS26634723	5	3	Skin	Germany	Munich	Dog	2019
AGF1055	SRS26634724	10	2	Genital	Germany	Munich	Dog	2019
AGF1056	SRS26634726	12	40	Wound	Germany	Munich	Dog	2019
AGF1058	SRS26634725	5	9	Ear	Germany	Munich	Dog	2019
AGF1059	SRS26634727	12	Unknown	Ear	Germany	Munich	Dog	2019
AGF1060	SRS26634728	5	16	Ear	Germany	Munich	Dog	2019
AGF1061	SRS26634730	6	43	Skin	Germany	Munich	Dog	2019
AGF1062	SRS26634731	6	43	Ear	Germany	Munich	Dog	2019
AGF1063	SRS26634732	6	43	Skin	Germany	Munich	Dog	2019
AGF1064	SRS26634733	5	9	Wound	Germany	Munich	Dog	2019
AGF1065	SRS26634734	6	43	Wound	Germany	Munich	Dog	2019
AGF1066	SRS26634735	5	9	Commensal	Germany	Munich	Dog	2019
AGF1067	SRS26634736	5	23	Wound	Germany	Munich	Dog	2019
AGF1069	SRS26634737	5	9	Commensal	Germany	Munich	Dog	2019
AGF1070	SRS26634738	7	21	Genital	Germany	Munich	Dog	2019
AGF1071	SRS26634739	5	9	Mastitis	Germany	Attenkirchen	Cow	2019
AGF1072	SRS26634741	5	9	Mastitis	Germany	Warburg	Cow	2019
AGF1076	SRS26634742	4	5	Mastitis	Germany	Kißlegg	Cow	2019
AGF1077	SRS26634744	5	9	Mastitis	Germany	Griesstät	Cow	2019
AGF1078	SRS26634743	5	9	Mastitis	Germany	Griesstät	Cow	2019
AGF1079	SRS26634745	5	9	Mastitis	Germany	Griesstät	Cow	2019
AGF1080	SRS26634746	5	9	Mastitis	Germany	Wernberg-Köblitz	Cow	2019
AGF1081	SRS26634747	12	8	Genital	Germany	Hannover	Dog	2019
AGF1082	SRS26634748	3	Unknown	Eye	Germany	Hannover	Dog	2019
AGF1083	SRS26634861	6	43	Genital	Germany	Hannover	Dog	2019
AGF1085	SRS26634863	2	Unknown	Genital	Germany	Hannover	Dog	2019
AGF1093	SRS26634865	6	43	Genital	Germany	Hannover	Dog	2019
AGF1094	SRS26634866	5	16	Genital	Germany	Hannover	Dog	2019
AGF1098	SRS26634867	5	3	Wound	Germany	Hannover	Dog	2019
AGF1102	SRS26634868	10	Unknown	Ear	Germany	Hannover	Dog	2019
AGF1107	SRS26634869	10	2	UTI	Germany	Hannover	Dog	2019
AGF1110	SRS26634870	5	3	Genital	Germany	Hannover	Dog	2019
AGF1116	SRS26634872	10	2	Fistula	Germany	Hannover	Dog	2019
AGF1120	SRS26634871	10	2	Genital	Germany	Hannover	Dog	2019
AGF1122	SRS26634873	5	16	Wound	Germany	Hannover	Dog	2019
AGF1123	SRS26634874	5	9	Genital	Germany	Hannover	Dog	2019
AGF1124	SRS26634875	7	21	Wound	Germany	Hannover	Dog	2019
AGF1125	SRS26634877	12	40	Respiratory	Germany	Hannover	Dog	2019
AGF1126	SRS26634878	6	43	Genital	Germany	Hannover	Dog	2019
AGF1131	SRS26634879	6	43	Wound	Germany	Hannover	Dog	2019
AGF1132	SRS26634881	5	9	Sperm	Germany	Hannover	Dog	2019
AGF1134	SRS26634880	7	21	Genital	Germany	Hannover	Dog	2019
AGF1143	SRS26634883	3	25	Ear	Austria	Vienna	Dog	2019
AGF1144	SRS26634882	5	9	Ear	Austria	Vienna	Dog	2019
AGF1146	SRS26634884	12	13	Ear	Austria	Vienna	Dog	2019
AGF1147	SRS26634885	9	Unknown	Genital	Austria	Vienna	Dog	2019
AGF1148	SRS26634888	12	Unknown	UTI	Austria	Vienna	Dog	2019
AGF1149	SRS26634889	5	9	Genital	Austria	Vienna	Dog	2019
AGF1154	SRS26634618	4	5	Ear	Austria	Vienna	Dog	2019
AGF1155	SRS26634619	12	13	Ear	Austria	Vienna	Dog	2019
AGF1156	SRS26634620	12	14	Wound	Austria	Vienna	Dog	2019
AGF1157	SRS26634622	12	14	Respiratory	Austria	Vienna	Dog	2019
AGF1158	SRS26634621	9	Unknown	Nose	Austria	Vienna	Dog	2019
AGF1159	SRS26634624	9	19	Genital	Austria	Vienna	Dog	2019
AGF1160	SRS26634623	6	43	Skin	Austria	Vienna	Dog	2019
AGF1161	SRS26634625	5	9	Wound	Austria	Vienna	Dog	2019
AGF1162	SRS26634628	6	43	Genital	Austria	Vienna	Dog	2019
AGF1163	SRS26634627	10	Unknown	Ear	Austria	Vienna	Dog	2019
AGF1164	SRS26634629	6	43	Ear	Austria	Vienna	Dog	2019
AGF1165	SRS26634630	5	3	Genital	Austria	Vienna	Dog	2019
AGF1166	SRS26634631	6	43	Ear	Austria	Vienna	Dog	2019
AGF1167	SRS26634632	9	Unknown	UTI	Austria	Vienna	Dog	2019
AGF1168	SRS26634633	12	13	Respiratory	Austria	Vienna	Dog	2019
AGF1169	SRS26634634	5	Unknown	UTI	Austria	Vienna	Dog	2019
AGF1170	SRS26634635	7	15	Ear	Austria	Vienna	Dog	2019
AGF1171	SRS26634636	9	Unknown	Genital	Austria	Vienna	Dog	2019
AGF1173	SRS26634638	7	15	UTI	Austria	Vienna	Dog	2019
AGF1221	SRS26634639	5	9	Ear	Canada	Saint-Hyacinthe	Dog	2019
AGF1222	SRS26634640	3	Unknown	Mastitis	Canada	Saint-Hyacinthe	Cow	2019
AGF1223	SRS26634641	11	Unknown	Ear	Canada	Saint-Hyacinthe	Dog	2019
AGF1224	SRS26634642	3	Unknown	UTI	Canada	Saint-Hyacinthe	Dog	2019
AGF1225	SRS26634643	3	Unknown	Anal gland	Canada	Saint-Hyacinthe	Dog	2019
AGF1226	SRS26634644	5	9	Skin	Canada	Saint-Hyacinthe	Dog	2019
AGF1254	SRS26634645	5	9	Mastitis	Germany	Oberpfalz	Cow	2019
AGF1255	SRS26635002	5	9	Mastitis	Germany	Oberpfalz	Cow	2019
AGF1260	SRS26635005	5	9	Mastitis	Germany	Schwaben	Cow	2019
AGF1261	SRS26635004	5	9	Mastitis	Germany	Schwaben	Cow	2019
AGF1262	SRS26635006	5	9	Mastitis	Germany	Schwaben	Cow	2019
AGF1263	SRS26635007	4	5	Mastitis	Germany	Oberpfalz	Cow	2019
AGF1264	SRS26635008	4	5	Mastitis	Germany	Oberpfalz	Cow	2019
AGF1265	SRS26635011	4	5	Mastitis	Germany	Oberpfalz	Cow	2019
AGF1266	SRS26635009	9	Unknown	Mastitis	Germany	Schwaben	Cow	2019
AGF1268	SRS26635010	9	Unknown	Mastitis	Germany	Schwaben	Cow	2019
AGF1269	SRS26635012	5	9	Mastitis	Germany	Schwaben	Cow	2019
AGF1270	SRS26635013	5	9	Mastitis	Germany	Schwaben	Cow	2019
AGF1271	SRS26635014	5	9	Mastitis	Germany	Schwaben	Cow	2019
AGF1272	SRS26634548	3	Unknown	Mastitis	Germany	Mittelfranken	Cow	2019
AGF1273	SRS26634549	3	Unknown	Mastitis	Germany	Mittelfranken	Cow	2019
AGF1274	SRS26634550	3	Unknown	Mastitis	Germany	Mittelfranken	Cow	2019
AGF1276	SRS26634551	9	Unknown	Mastitis	Germany	Schwaben	Cow	2019
AGF1277	SRS26634552	9	Unknown	Mastitis	Germany	Schwaben	Cow	2019
AGF1278	SRS26634553	6	43	Mastitis	Germany	Oberpfalz	Cow	2019
AGF1279	SRS26634554	6	43	Mastitis	Germany	Oberpfalz	Cow	2019
AGF1281	SRS26634555	5	9	Mastitis	Germany	Oberpfalz	Cow	2019
AGF1287	SRS26634556	10	2	Mastitis	Germany	Mittelfranken	Cow	2019
AGF1288	SRS26634557	10	2	Mastitis	Germany	Mittelfranken	Cow	2019
AGF1289	SRS26634559	10	2	Mastitis	Germany	Mittelfranken	Cow	2019
AGF1291	SRS26634560	4	5	Mastitis	Germany	Wurmannsquick	Cow	2019
AGF1292	SRS26634561	4	5	Mastitis	Germany	Wurmannsquick	Cow	2019
AGF1293	SRS26634749	5	9	Mastitis	Germany	Landshut	Cow	2019
AGF1294	SRS26634750	5	9	Mastitis	Germany	Landshut	Cow	2019
AGF1297	SRS26634751	4	5	Mastitis	Germany	Ansbach	Cow	2019
AGF1298	SRS26634752	4	5	Mastitis	Germany	Ansbach	Cow	2019
AGF1299	SRS26634753	4	5	Mastitis	Germany	Ansbach	Cow	2019
AGF1300	SRS26634755	5	9	Mastitis	Germany	Kempten	Cow	2019
AGF1302	SRS26634754	4	Unknown	Mastitis	Germany	Günzburg	Cow	2019
AGF1304	SRS26634757	4	Unknown	Mastitis	Germany	Günzburg	Cow	2019
AGF1305	SRS26634758	5	9	Mastitis	Germany	Oberpfalz	Cow	2019
AGF1306	SRS26634760	5	9	Mastitis	Germany	Oberpfalz	Cow	2019
AGF1307	SRS26634759	5	9	Mastitis	Germany	Oberpfalz	Cow	2019
AGF1308	SRS26634761	5	9	Mastitis	Germany	Schwandorf	Cow	2019
AGF1309	SRS26634762	5	9	Mastitis	Germany	Schwandorf	Cow	2019
AGF1310	SRS26634763	5	9	Mastitis	Germany	Schwandorf	Cow	2019
AGF1311	SRS26634764	5	9	Mastitis	Germany	Schwandorf	Cow	2019
AGF1312	SRS26634765	5	9	Mastitis	Germany	Schwandorf	Cow	2019
AGF591	SRS26634717	7	21	Unknown	Germany	Hannover	Dog	1996
AGF592	SRS26634719	8	49	Unknown	Germany	Hannover	Dog	1996
AGF593	SRS26634886	5	9	Unknown	Germany	Hannover	Dog	1996
AGF594	SRS26634913	5	9	Unknown	Germany	Hannover	Dog	1996
AGF597	SRS26634939	12	13	Unknown	Germany	Hannover	Dog	1996
AGF598	SRS26634822	5	9	Unknown	Germany	Hannover	Dog	1996
AGF599	SRS26634833	5	9	Unknown	Germany	Hannover	Dog	1996
AGF600	SRS26634957	5	16	Unknown	Germany	Hannover	Dog	2002
AGF601	SRS26634967	3	25	Unknown	Germany	Hannover	Dog	2002
AGF602	SRS26634706	5	9	Unknown	Germany	Hannover	Dog	2002
AGF607	SRS26634718	5	3	Unknown	Germany	Hannover	Dog	2010
AGF608	SRS26634843	5	3	Unknown	Germany	Hannover	Dog	2010
AGF610	SRS26634854	2	Unknown	Unknown	Germany	Hannover	Dog	2010
AGF656	SRS26634976	5	9	Unknown	Germany	Hannover	Dog	2010
AGF662	SRS26634988	5	9	Unknown	Germany	Hannover	Dog	2010
AGF663	SRS26634999	2	Unknown	Unknown	Germany	Hannover	Dog	2010
AGF664	SRS26634729	5	9	Unknown	Germany	Hannover	Dog	2010
AGF665	SRS26634740	9	Unknown	Unknown	Germany	Hannover	Dog	2010
AGF801	SRS26634864	3	25	Mastitis	Germany	Eddelak	Cow	2019
AGF802	SRS26634876	11	39	Mastitis	Germany	Konradseuth	Cow	2019
AGF803	SRS26634887	4	5	Mastitis	Germany	Kißlegg	Cow	2019
AGF807	SRS26634626	5	9	Mastitis	Germany	Adelshofen (Oberbayern)	Cow	2019
AGF810	SRS26634637	2	1	Unknown	Germany	Stuttgart	Dog	2019
AGF811	SRS26635003	12	13	Intestine	Germany	Stuttgart	Dog	2019
AGF812	SRS26634547	2	1	Respiratory	Germany	Stuttgart	Cat	2019
AGF813	SRS26634558	5	16	Respiratory	Germany	Stuttgart	Dog	2019
AGF814	SRS26634756	10	Unknown	Uterus	Germany	Stuttgart	Cat	2019
AGF815	SRS26634767	4	5	Respiratory	Germany	Stuttgart	Cat	2019
AGF816	SRS26634890	5	9	Spleen	Germany	Stuttgart	Cat	2019
AGF818	SRS26634901	12	40	Liver	Germany	Stuttgart	Dog	2019
AGF820	SRS26634912	5	Unknown	Brain	Germany	Stuttgart	Unknown	2019
AGF821	SRS26634652	4	5	Mastitis	Germany	Stuttgart	Cow	2019
AGF822	SRS26634663	5	9	Mastitis	Germany	Stuttgart	Cow	2019
AGF823	SRS26634562	5	3	Feces	Germany	Stuttgart	Dog	2019
AGF824	SRS26634573	4	5	Mastitis	Germany	Stuttgart	Cow	2019
AGF825	SRS26634584	4	5	Mastitis	Germany	Stuttgart	Cow	2019
AGF826	SRS26634783	4	5	Mastitis	Germany	Stuttgart	Cow	2019
AGF827	SRS26634794	4	5	Mastitis	Germany	Stuttgart	Cow	2019
AGF828	SRS26634805	4	5	Mastitis	Germany	Stuttgart	Cow	2019
AGF829	SRS26634928	4	5	Mastitis	Germany	Stuttgart	Cow	2019
AGF831	SRS26634940	7	15	Lymph node	Germany	Stuttgart	Dog	2019
AGF833	SRS26634679	5	Unknown	Unknown	Germany	Stuttgart	Unknown	2019
AGF834	SRS26634690	3	25	Eye	Germany	Stuttgart	Cat	2019
AGF836	SRS26634701	7	21	Respiratory	Germany	Stuttgart	Dog	2019
AGF838	SRS26634600	7	21	Placenta	Germany	Stuttgart	Cat	2019
AGF842	SRS26634610	10	Unknown	Respiratory	Germany	Stuttgart	Unknown	2019
AGF847	SRS26634810	10	7	Sperm	Germany	Munich	Dog	2019
AGF848	SRS26634819	6	Unknown	Eye	Germany	Munich	Dog	2019
AGF849	SRS26634820	6	43	Ear	Germany	Munich	Dog	2019
AGF850	SRS26634821	6	43	Anus	Germany	Munich	Dog	2019
AGF851	SRS26634823	7	41	Skin	Germany	Munich	Dog	2019
AGF852	SRS26634824	6	43	Skin	Germany	Munich	Dog	2019
AGF858	SRS26634825	12	13	Ear	Scotland	Inverness	Dog	2015
AGF860	SRS26634826	5	9	Skin	Germany	Munich	Dog	2019
AGF861	SRS26634827	5	9	Skin	Germany	Munich	Dog	2019
AGF862	SRS26634828	9	Unknown	Eye	Germany	Munich	Dog	2019
AGF863	SRS26634829	6	43	Skin	Germany	Munich	Dog	2019
AGF864	SRS26634830	5	9	Eye	Germany	Munich	Cat	2019
AGF865	SRS26634831	10	Unknown	Respiratory	Germany	Munich	Cat	2019
AGF866	SRS26634832	5	9	Intestine	Germany	Munich	Dog	2019
AGF867	SRS26634946	10	Unknown	Skin	Germany	Munich	Dog	2019
AGF869	SRS26634947	5	9	Mastitis	Germany	Wernberg-Köblitz	Cow	2019
AGF870	SRS26634948	5	9	Mastitis	Germany	Gerolsbach	Cow	2019
AGF880	SRS26634949	5	9	Punctate	Germany	Berlin	Dog	2019
AGF881	SRS26634950	6	43	Synovia	Germany	Berlin	Dog	2019
AGF896	SRS26634951	6	43	Respiratory	Germany	Munich	Dog	2019
AGF897	SRS26634953	5	Unknown	Respiratory	Germany	Munich	Unknown	2019
AGF898	SRS26634954	6	43	Ear	Germany	Munich	Cat	2019
AGF900	SRS26634952	12	Unknown	Wound	Germany	Munich	Cat	2019
AGF901	SRS26634955	6	43	Wound	Germany	Munich	Dog	2019
AGF903	SRS26634956	5	9	Wound	Germany	Munich	Cat	2019
AGF949	SRS26634958	12	13	Skin	Germany	Munich	Dog	2004
AGF950	SRS26634959	12	13	Skin	Germany	Frechen	Dog	2004
AGF951	SRS26634961	2	24	Skin	Germany	Egmaling	Dog	2004
AGF952	SRS26634960	5	Unknown	Skin	Germany	Berlin	Dog	2004
AGF953	SRS26634962	10	2	Ear	Germany	Munich	Dog	2004
AGF954	SRS26634963	12	13	Respiratory	Germany	Hamburg	Dog	2005
AGF955	SRS26634966	4	5	Ear	Germany	Stelle	Dog	2004
AGF956	SRS26634964	5	Unknown	Ear	Germany	Kassel	Dog	2004
AGF957	SRS26634965	5	9	Skin	Germany	Berlin	Dog	2004
AGF958	SRS26634968	10	Unknown	Skin	Germany	Brück	Dog	2004
AGF959	SRS26634971	10	2	Ear	Germany	Oranienburg	Dog	2004
AGF960	SRS26634969	4	5	Ear	Germany	Berlin	Dog	2004
AGF962	SRS26634970	5	9	Ear	Germany	Berlin	Dog	2004
AGF963	SRS26634972	5	Unknown	Skin	Germany	Berlin	Cat	2004
AGF964	SRS26634973	5	9	Ear	Germany	Berlin	Dog	2004
AGF965	SRS26634702	5	23	Skin	Germany	Kleinzberst	Dog	2004
AGF966	SRS26634703	5	9	Ear	Germany	Berlin	Dog	2004
AGF967	SRS26634704	10	2	Ear	Germany	Berlin	Dog	2004
AGF968	SRS26634705	7	21	Ear	Germany	Munich	Dog	2004
AGF969	SRS26634707	12	13	Skin	Germany	Wickenrode	Dog	2004
AGF970	SRS26634708	5	16	Skin	Germany	Waldkappel	Dog	2004
AGF971	SRS26634709	7	Unknown	Ear	Germany	Unknown	Dog	2004
AGF972	SRS26634710	10	Unknown	Ear	Germany	Söhrenwald	Dog	2005
AGF973	SRS26634711	10	Unknown	Ear	Germany	Berlin	Dog	2005
AGF974	SRS26634712	10	Unknown	Ear	Germany	Kaufungen	Dog	2005
AGF975	SRS26634713	5	9	Mastitis	Germany	Oettingen	Cow	2019
AGF976	SRS26634714	5	9	Mastitis	Germany	Oettingen	Cow	2019
AGF977	SRS26634715	5	9	Mastitis	Germany	Wuppertal	Cow	2019
AGF978	SRS26634716	5	9	Mastitis	Germany	Wuppertal	Cow	2019
AGF979	SRS26634720	4	5	Respiratory	Germany	Berlin	Cat	2004
AGF980	SRS26634834	5	16	Ear	Germany	Hamburg	Dog	2004
AGF981	SRS26634835	12	13	Ear	Germany	Hannover	Dog	2004
AGF982	SRS26634836	7	21	Ear	Germany	Seevetal	Dog	2004
AGF983	SRS26634837	10	2	Ear	Germany	Berlin	Dog	2004
AGF984	SRS26634838	12	13	Ear	Germany	Hamburg	Dog	2004
AGF985	SRS26634839	4	5	Respiratory	Germany	Tramm	Cat	2004
AGF986	SRS26634840	5	9	Ear	Germany	Alerberdorf	Dog	2004
AGF987	SRS26634841	10	Unknown	Skin	Germany	Buchholz	Dog	2004
AGF988	SRS26634842	5	9	Respiratory	Germany	Trier-Saarburg	Cat	2005
AGF989	SRS26634845	5	9	Respiratory	Germany	Hamburg	Dog	2004
AGF990	SRS26634844	5	9	Wound	Germany	Hamburg	Dog	2004
AGF991	SRS26634846	5	9	Respiratory	Germany	Crimmischau	Dog	2005
AGF992	SRS26634847	12	13	Skin	Germany	Tangermünde	Dog	2005
AGF994	SRS26634848	7	21	Ear	Germany	Cologne	Dog	2005
AGF995	SRS26634849	5	9	Respiratory	Germany	Berlin	Dog	2005
AGF996	SRS26634850	5	9	Ear	Germany	Hamburg	Dog	2004
AGF997	SRS26634851	7	21	Skin	Germany	Buchholz	Dog	2005
AGF998	SRS26634852	5	3	Respiratory	Germany	Oerzen	Dog	2005
DRR015855	DRR015855	5	9	Unknown	Japan		Unknown	2014
DRR015856	DRR015856	12	13	Unknown	Japan		Unknown	2014
DRR015857	DRR015857	4	5	Unknown	Japan		Unknown	2014
DRR182664	DRR182664	5	9	Blood	Japan		Human	2012
DRR200263	DRR200263	5	9	Wound	Japan		Cat	2017
DRR200334	DRR200334	5	48	Blood	Japan		Human	2016
DRR200335	DRR200335	7	41	Wound	Japan		Cat	2017
DRR200336	DRR200336	7	21	Wound	Japan		Dog	2017
DRR205307	DRR205307	10	44	Uterus	Japan		Dog	2017
DRR205308	DRR205308	7	21	Respiratory	Japan		Cat	2017
DRR205309	DRR205309	7	21	Wound	Japan		Dog	2017
DRR205310	DRR205310	12	14	Wound	Japan		Dog	2017
DRR218414	DRR218414	2	1	Ear	South Korea		Dog	2018
DRR218415	DRR218415	10	2	Ear	South Korea		Dog	2018
DRR218416	DRR218416	7	15	Respiratory	South Korea		Dog	2018
DRR218417	DRR218417	12	13	UTI	South Korea		Dog	2018
DRR221832	DRR221832	5	9	Blood	Japan		Dog	2019
ERR10025257	ERR10025257	5	9	UTI	UK		Cat	2020
ERR10025258	ERR10025258	5	9	Respiratory	UK		Cat	2003
ERR10025259	ERR10025259	3	Unknown	Genital	UK		Cat	2011
ERR10025260	ERR10025260	3	25	Genital	UK		Cat	2020
ERR10025261	ERR10025261	5	3	Abdominal fluid	UK		Cat	2020
ERR10025262	ERR10025262	3	25	Abdominal fluid	UK		Cat	2020
ERR10025263	ERR10025263	6	43	Wound	UK		Dog	2020
ERR10025264	ERR10025264	12	Unknown	Wound	UK		Dog	2020
ERR10025265	ERR10025265	12	27	UTI	UK		Dog	2021
ERR10025266	ERR10025266	10	7	UTI	UK		Dog	2021
ERR10025267	ERR10025267	12	Unknown	UTI	UK		Dog	2021
ERR10025268	ERR10025268	7	21	Synovia	UK		Dog	2020
ERR10025269	ERR10025269	12	27	UTI	UK		Dog	2021
ERR10025270	ERR10025270	1	34	Wound	UK		Dog	2006
ERR10025271	ERR10025271	5	9	Synovia	UK		Dog	2005
ERR10025272	ERR10025272	1	34	Wound	UK		Dog	2006
ERR10025273	ERR10025273	5	9	Skin	UK		Dog	2002
ERR10025274	ERR10025274	12	13	Wound	UK		Dog	2006
ERR10025275	ERR10025275	5	9	Wound	UK		Dog	2020
ERR10025276	ERR10025276	2	24	Synovia	UK		Dog	2009
ERR10025277	ERR10025277	4	Unknown	Intestine	UK		Dog	2007
ERR10025278	ERR10025278	5	9	Blood	UK		Dog	2016
ERR10025279	ERR10025279	5	3	Abortion	UK		Dog	2018
ERR10025280	ERR10025280	12	Unknown	Eye	UK		Dog	2019
ERR10025281	ERR10025281	10	Unknown	Wound	UK		Dog	2020
ERR10025282	ERR10025282	5	3	Synovia	UK		Dog	2020
ERR10025283	ERR10025283	12	Unknown	Respiratory	UK		Dog	2020
ERR10025284	ERR10025284	12	Unknown	Blood	UK		Human	2017
ERR10025285	ERR10025285	10	7	Blood	UK		Human	2012
ERR10025286	ERR10025286	7	21	Wound	UK		Human	2013
ERR10025287	ERR10025287	12	Unknown	Blood	UK		Human	2019
ERR10025288	ERR10025288	5	Unknown	Blood	UK		Human	2020
ERR10025289	ERR10025289	12	27	Skin	UK		Human	2019
ERR10025290	ERR10025290	7	21	Skin	UK		Human	2019
ERR10025291	ERR10025291	2	1	Blood	UK		Human	2018
ERR10025292	ERR10025292	5	9	Blood	UK		Human	2015
ERR10025293	ERR10025293	12	40	Blood	UK		Human	2019
ERR10025294	ERR10025294	5	9	Blood	UK		Human	2021
ERR10025295	ERR10025295	5	9	Respiratory	UK		Seal	2011
ERR2728635	ERR2728635	5	9	Unknown	UK		Unknown	2017
ERR2834336	ERR2834336	2	1	Ear	Portugal		Dog	2002
ERR438797	ERR438797	12	14	Unknown	Australia		Unknown	2014
ERR438798	ERR438798	12	14	Unknown	Australia		Unknown	2014
ERR438800	ERR438800	12	14	Unknown	Australia		Unknown	2014
ERR438801	ERR438801	12	14	Unknown	Australia		Unknown	2014
ERR438802	ERR438802	12	14	Unknown	Australia		Unknown	2014
ERR438803	ERR438803	12	14	Unknown	Australia		Unknown	2014
ERR438804	ERR438804	12	14	Unknown	Australia		Unknown	2014
ERR438805	ERR438805	12	14	Unknown	Australia		Unknown	2014
ERR438806	ERR438806	8	Unknown	Unknown	Australia		Unknown	2014
ERR438807	ERR438807	8	Unknown	Unknown	Australia		Unknown	2014
ERR438808	ERR438808	12	14	Unknown	Australia		Unknown	2014
ERR438809	ERR438809	12	14	Unknown	Australia		Unknown	2014
ERR438810	ERR438810	12	14	Unknown	Australia		Unknown	2014
ERR438811	ERR438811	12	14	Unknown	Australia		Unknown	2014
ERR438812	ERR438812	8	Unknown	Unknown	Australia		Unknown	2014
ERR438813	ERR438813	12	14	Unknown	Australia		Unknown	2014
ERR438814	ERR438814	12	14	Unknown	Australia		Unknown	2014
ERR438815	ERR438815	12	14	Unknown	Australia		Unknown	2014
ERR438817	ERR438817	7	21	Unknown	Australia		Unknown	2014
ERR438820	ERR438820	2	24	Unknown	Australia		Unknown	2014
ERR438821	ERR438821	12	14	Unknown	Australia		Unknown	2014
ERR438822	ERR438822	2	24	Unknown	Australia		Unknown	2014
F1	SRS26634766	12	Unknown	Eye	Thailand		Dog	2021
F10	SRS26634775	1	35	Wound	Thailand		Dog	2020
F15	SRS26634768	5	9	Wound	Thailand		Dog	2020
F16	SRS26634769	5	9	Wound	Thailand		Dog	2020
F18	SRS26634770	10	2	Wound	Thailand		Dog	2020
F2	SRS26634776	1	Unknown	Eye	Thailand		Dog	2021
F3	SRS26634771	10	2	Eye	Thailand		Dog	2021
F4	SRS26634772	12	17	Eye	Thailand		Dog	2021
F5	SRS26634773	1	Unknown	Eye	Thailand		Dog	2021
F8	SRS26634774	1	35	Wound	Thailand		Cat	2020
IMT38128	SRS26634777	12	8	Respiratory	Germany	Berlin	Dog	2015
IMT38375	SRS26634891	10	Unknown	Eye	Germany	Löwenberger Land	Dog	2016
IMT38574	SRS26634893	5	Unknown	Wound	Germany	Berlin	Dog	2016
IMT38576	SRS26634892	5	Unknown	Eye	Germany	Berlin	Dog	2016
IMT38688	SRS26634894	2	24	Skin	Germany	Berlin	Dog	2016
IMT38693	SRS26634895	12	13	Blood	Germany	Berlin	Dog	2016
IMT38815	SRS26634896	10	2	Eye	Germany	Potsdam	Dog	2016
IMT38819	SRS26634897	5	Unknown	Eye	Germany	Berlin	Dog	2016
IMT38842	SRS26634898	5	16	Ear	Germany	Berlin	Dog	2016
IMT39172	SRS26634899	12	14	Ear	Germany	Mechernich	Dog	2016
IMT39221	SRS26634900	10	36	UTI	Poland	Siemiatycze	Dog	2016
IMT39247	SRS26634902	12	14	Eye	Germany	Berlin	Dog	2016
IMT39342	SRS26634905	2	1	UTI	Germany	Bonn	Dog	2016
IMT39418	SRS26634903	11	39	Ear	Germany	Berlin	Dog	2016
IMT39430	SRS26634904	7	41	Eye	Germany	Berlin	Dog	2016
IMT39451	SRS26634906	10	2	Skin	Germany	Berlin	Dog	2016
IMT39470	SRS26634907	5	Unknown	Wound	Germany	Berlin	Dog	2016
IMT39479	SRS26634908	5	9	Eye	Germany	Potsdam	Dog	2016
IMT39571	SRS26634910	11	39	Wound	Germany	Berlin	Dog	2016
IMT39579	SRS26634909	6	43	Ear	Germany	Berlin	Dog	2016
IMT39659	SRS26634911	5	3	Eye	Germany	Berlin	Dog	2016
IMT39693	SRS26634914	6	43	Eye	Germany	Potsdam	Dog	2016
IMT39710	SRS26634915	5	Unknown	UTI	Germany	Grüntal	Dog	2016
IMT39769	SRS26634916	5	9	Eye	Germany	Potsdam	Dog	2016
IMT39845	SRS26634917	5	9	Ear	Germany	Berlin	Dog	2016
IMT39984	SRS26634646	9	Unknown	Wound	Germany	Berlin	Cat	2016
IMT40039	SRS26634647	8	49	Respiratory	Germany	Berlin	Dog	2016
IMT40040	SRS26634648	12	14	Liver	Germany	Neustrelitz	Dog	2016
IMT40042	SRS26634649	12	14	Ear	Germany	Geilenkirchen	Dog	2016
IMT40043	SRS26634650	6	43	Respiratory	Germany	Kleinmachnow	Dog	2016
IMT40077	SRS26634651	5	16	Ear	Germany	Unknown	Dog	2016
IMT40108	SRS26634653	5	9	Eye	Germany	Malitschkendorf	Dog	2016
IMT40109	SRS26634654	10	2	Eye	Germany	Berlin	Dog	2016
IMT40124	SRS26634655	5	16	Ear	Germany	Michendorf	Dog	2016
IMT40136	SRS26634656	10	Unknown	Eye	Germany	Berlin	Cat	2016
IMT40141	SRS26634657	5	9	Eye	Germany	Malitschkendorf	Dog	2016
IMT40223	SRS26634658	6	43	Wound	Germany	Berlin	Dog	2016
IMT40224	SRS26634659	11	39	UTI	Germany	Berlin	Cat	2016
IMT40241	SRS26634660	12	13	Mastitis	Germany	Berlin	Dog	2016
IMT40377	SRS26634661	12	14	Ear	Germany	Berlin	Dog	2016
IMT40409	SRS26634662	6	43	Ear	Germany	Berlin	Dog	2016
IMT40415	SRS26634664	12	14	Ear	Germany	Haan	Dog	2016
IMT40765	SRS26634665	5	9	Wound	Germany	Solingen	Dog	2016
IMT40781	SRS26634666	12	13	Prostate	Germany	Berlin	Dog	2016
IMT40947	SRS26634667	10	2	Skin	Germany	Haan	Dog	2017
IMT41395	SRS26634668	6	43	Ear	Germany	Solingen	Dog	2017
IMT41567	SRS26634669	6	Unknown	Skin	Germany	Berlin	Dog	2017
IMT41742	SRS26634670	6	43	Ear	Germany	Köln	Dog	2017
IMT41744	SRS26634671	5	9	Ear	Germany	Berlin	Dog	2017
IMT41747	SRS26634672	6	43	Wound	Germany	Berlin	Dog	2017
IMT41931	SRS26634673	6	43	Wound	Germany	Berlin	Dog	2017
IMT42048	SRS26634563	6	43	Wound	Germany	Berlin	Dog	2017
IMT42110	SRS26634564	12	13	Wound	Germany	Diedersdorf	Dog	2017
IMT42203	SRS26634565	3	Unknown	Ear	Germany	Berlin	Dog	2017
IMT42206	SRS26634566	6	43	UTI	Germany	Neunkirchen	Dog	2017
IMT42338	SRS26634567	12	27	UTI	Germany	Berlin	Dog	2017
IMT42357	SRS26634568	6	43	Eye	Germany	Berlin	Dog	2017
IMT42359	SRS26634569	12	13	Ear	Germany	Diedersdorf	Dog	2017
IMT42861	SRS26634570	6	43	Ear	Germany	Köln-Poll	Dog	2017
IMT42866	SRS26634571	6	43	Wound	Germany	Berlin	Cat	2017
IMT42876	SRS26634572	7	41	Liver	Germany	Berlin	Dog	2017
IMT43239	SRS26634574	6	43	Ear	Germany	Berlin	Dog	2017
IMT43242	SRS26634575	5	29	Wound	Germany	Bernau	Dog	2017
IMT43253	SRS26634576	10	Unknown	Wound	Germany	Berlin	Dog	2017
IMT43258	SRS26634577	12	8	Ear	Germany	Berlin	Dog	2017
IMT43260	SRS26634578	12	Unknown	Ear	Germany	Berlin	Dog	2017
IMT43354	SRS26634579	6	43	UTI	Germany	Berlin	Dog	2017
IMT43355	SRS26634580	6	43	Skin	Germany	Berlin	Dog	2017
IMT43368	SRS26634581	5	Unknown	Wound	Germany	Berlin	Cat	2017
IMT43373	SRS26634582	6	43	Joint	Germany	Berlin	Dog	2017
IMT43381	SRS26634583	6	43	Unknown	Germany	Berlin	Dog	2017
IMT43413	SRS26634585	6	43	Skin	Germany	Hückelhoven	Dog	2017
IMT46493	SRS26634586	6	43	Eye	Germany	Falkensee	Dog	2019
IMT46495	SRS26634587	6	43	Skin	Germany	Berlin	Dog	2019
IMT46535	SRS26634588	6	43	Ear	Germany	Berlin	Dog	2019
IMT46540	SRS26634589	11	Unknown	Skin	Germany	Hamburg	Dog	2019
IMT46545	SRS26634778	6	43	Skin	Germany	Hamburg	Dog	2019
IMT46569	SRS26634779	6	43	Skin	Germany	Hamburg	Dog	2019
IMT46657	SRS26634780	7	21	Skin	Germany	Haan	Dog	2018
IMT46673	SRS26634781	6	43	Ear	Germany	Rösrath	Dog	2018
IMT46675	SRS26634782	7	21	Skin	Germany	Solingen	Dog	2018
IMT46884	SRS26634784	7	21	Ear	Germany	Berlin	Dog	2018
IMT46918	SRS26634785	5	3	Wound	Germany	Berlin	Dog	2019
IMT46919	SRS26634786	11	Unknown	Ear	Germany	Schwanebeck	Dog	2019
IMT46968	SRS26634787	12	13	Skin	Germany	Schwanebeck	Dog	2018
IMT46979	SRS26634788	5	23	Respiratory	Germany	Berlin	Dog	2019
IMT47180	SRS26634789	6	43	Skin	Germany	Haan	Dog	2019
IMT47182	SRS26634790	5	9	Skin	Germany	Berlin	Dog	2019
IMT47203	SRS26634791	5	Unknown	Ear	Germany	Berlin	Dog	2019
IMT47244	SRS26634792	5	9	Wound	Germany	Berlin	Dog	2019
IMT47323	SRS26634793	9	Unknown	UTI	Germany	Berlin	Dog	2019
IMT47365	SRS26634795	6	43	Wound	Germany	Berlin	Dog	2019
IMT47374	SRS26634796	11	Unknown	Eye	Germany	Berlin	Dog	2019
IMT47415	SRS26634797	6	43	Synovia	Germany	Berlin	Dog	2019
IMT47478	SRS26634798	6	43	Ear	Germany	Neufahrn	Dog	2019
IMT47495	SRS26634799	5	23	Respiratory	Germany	Berlin	Dog	2019
IMT47519	SRS26634800	6	43	Ear	Germany	Solingen	Dog	2019
IMT47533	SRS26634801	6	43	Commensal	Germany	Berlin	Dog	2019
IMT47566	SRS26634802	5	3	Eye	Germany	Mühlenbeck	Dog	2019
IMT47580	SRS26634803	6	43	Respiratory	Germany	Königswinter	Dog	2019
IMT47609	SRS26634804	6	43	Wound	Germany	Neuss	Dog	2019
IMT47633	SRS26634919	5	23	UTI	Germany	Solingen	Dog	2019
IMT47637	SRS26634918	6	43	Ear	Germany	Berlin	Dog	2019
IMT47640	SRS26634922	3	25	Ear	Germany	Berlin	Dog	2019
IMT47641	SRS26634920	5	9	Wound	Germany	Berlin	Dog	2019
IMT47647	SRS26634921	2	1	UTI	Germany	Berlin	Dog	2019
IMT47674	SRS26634923	12	Unknown	Tonsils	Germany	Berlin	Dog	2019
IMT47691	SRS26634924	11	Unknown	Skin	Germany	Berlin	Dog	2019
IMT47876	SRS26634926	2	1	Respiratory	Germany	Berlin	Dog	2019
IMT47877	SRS26634925	2	1	Liver	Germany	Berlin	Dog	2019
IMT47882	SRS26634927	5	Unknown	Wound	Germany	Bad Schmiedeberg	Dog	2019
IMT47893	SRS26634930	6	43	Wound	Germany	Berlin	Dog	2019
IMT47909	SRS26634929	6	43	Skin	Germany	Berlin	Dog	2019
IMT47922	SRS26634931	6	43	Ear	Germany	Rï¿½srath	Dog	2019
IMT47930	SRS26634932	3	Unknown	Wound	Germany	Berlin	Dog	2019
IMT47943	SRS26634933	5	16	Ear	Germany	Lohmar	Dog	2019
IMT47961	SRS26634934	5	23	Genital	Germany	Lohmar	Dog	2019
IMT48000	SRS26634935	5	3	Ear	Germany	Berlin	Dog	2019
IMT48111	SRS26634937	12	14	Ear	Germany	Berlin	Dog	2019
IMT48113	SRS26634936	5	9	Ear	Germany	Kleinmachnow	Dog	2019
IMT48114	SRS26634938	12	Unknown	Ear	Germany	Rösrath	Dog	2019
IMT48117	SRS26634941	5	23	Skin	Germany	Berlin	Dog	2019
IMT48124	SRS26634942	7	15	Skin	Germany	Haan	Dog	2019
IMT48179	SRS26634944	10	2	Ear	Germany	Berlin	Dog	2019
IMT48183	SRS26634943	6	43	Wound	Germany	Schwanebeck	Dog	2019
IMT48261	SRS26634945	12	Unknown	Ear	Germany	Rösrath-Forsbach	Dog	2019
IMT48280	SRS26634674	6	43	Skin	Germany	Ludwigsfelde	Dog	2019
IMT48296	SRS26634675	12	14	Ear	Germany	Berlin	Dog	2019
IMT48297	SRS26634676	6	43	Skin	Germany	Berlin	Dog	2019
IMT48328	SRS26634677	11	Unknown	Wound	Germany	Wandlitz	Dog	2019
IMT48337	SRS26634678	12	Unknown	Skin	Germany	Berlin	Dog	2019
IMT48374	SRS26634680	6	43	Ear	Germany	Berlin	Dog	2019
IMT48385	SRS26634681	3	Unknown	Wound	Germany	Berlin	Dog	2019
IMT48386	SRS26634682	5	3	Skin	Germany	Berlin	Dog	2019
IMT48501	SRS26634683	6	43	Uterus	Germany	Berlin	Dog	2019
IMT48506	SRS26634684	9	Unknown	Wound	Germany	Solingen	Dog	2019
IMT48547	SRS26634685	6	43	UTI	Germany	Glienick OT Zossen	Dog	2019
IMT48550	SRS26634686	12	14	Wound	Germany	Ahrensfelde	Dog	2019
IMT48613	SRS26634687	9	Unknown	Skin	Germany	Bergen-Rügen	Dog	2019
IMT48646	SRS26634689	5	9	Respiratory	Germany	Berlin	Dog	2019
IMT48660	SRS26634691	12	13	Ear	Germany	Senzig	Dog	2020
IMT48666	SRS26634693	7	41	Ear	Germany	Berlin	Dog	2020
IMT48705	SRS26634692	11	Unknown	Skin	Germany	Berlin	Dog	2020
IMT48721	SRS26634694	7	21	Wound	Germany	Berlin	Dog	2019
IMT48733	SRS26634688	6	43	Eye	Germany	Berlin	Dog	2020
IMT48735	SRS26634695	6	43	Ear	Germany	Solingen	Dog	2020
IMT48739	SRS26634696	5	9	Eye	Germany	Berlin	Dog	2020
IMT48749	SRS26634697	5	9	Genital	Germany	Berlin	Dog	2020
IMT48751	SRS26634698	7	Unknown	Eye	Germany	Berlin	Dog	2020
IMT48755	SRS26634699	7	41	Ear	Germany	Berlin	Dog	2020
IMT48768	SRS26634700	6	43	Wound	Germany	Berlin	Dog	2019
IMT48803	SRS26634590	2	1	Genital	Germany	Gartow	Dog	2020
IMT48830	SRS26634591	12	Unknown	Eye	Germany	Berlin	Dog	2020
IMT48870	SRS26634592	6	43	Skin	Germany	Haan	Dog	2020
IMT48871	SRS26634593	7	41	Skin	Germany	Berlin	Dog	2020
IMT48918	SRS26634594	6	43	UTI	Germany	Königswusterhausen	Dog	2020
IMT48919	SRS26634595	6	43	UTI	Germany	Königswusterhausen	Dog	2020
IMT48922	SRS26634596	6	43	UTI	Germany	Königswusterhausen	Dog	2020
IMT48933	SRS26634597	5	9	UTI	Germany	Berlin	Dog	2020
IMT48994	SRS26634598	11	39	Blood	Germany	Berlin	Dog	2020
IMT49130	SRS26634599	5	9	Wound	Germany	Berlin	Dog	2020
IMT49172	SRS26634601	5	9	Blood	Germany	Schönwalde-Glien	Dog	2020
IMT49175	SRS26634602	5	9	Wound	Germany	Schönwalde-Glien	Dog	2020
IMT49332	SRS26634603	6	43	Eye	Germany	Berlin	Dog	2020
IMT49350	SRS26634604	12	40	Ear	Germany	Berlin	Dog	2020
IMT49406	SRS26634605	7	21	Wound	Germany	Berlin	Dog	2020
IMT49517	SRS26634606	5	9	Respiratory	Germany	Bergisch Gladbach	Cat	2020
IMT49521	SRS26634607	5	9	UTI	Germany	Berlin	Cat	2020
IMT49533	SRS26634608	6	43	Ear	Germany	Berlin	Cat	2020
IMT49541	SRS26634609	12	8	Skin	Germany	Berlin	Dog	2020
IMT49571	SRS26634611	7	15	Wound	Germany	Liepe	Dog	2020
IMT49587	SRS26634612	12	40	Ear	Germany	Altlandsberg	Dog	2020
IMT49595	SRS26634613	12	13	Wound	Germany	Ludwigsfelde	Dog	2020
IMT49625	SRS26634614	5	9	Wound	Germany	Berlin	Cat	2020
IMT49643	SRS26634615	5	9	Respiratory	Germany	Potsdam	Dog	2020
IMT49645	SRS26634616	12	40	Genital	Germany	Potsdam	Dog	2020
IMT49685	SRS26634617	6	43	Ear	Germany	Berlin	Cat	2020
IMT49723	SRS26634806	6	43	Wound	Germany	Berlin	Cat	2020
IMT49733	SRS26634807	7	21	Wound	Germany	Schulzendorf	Dog	2020
IMT49855	SRS26634808	6	43	Wound	Germany	Solingen	Dog	2020
IMT49903	SRS26634809	9	Unknown	Genital	Germany	Berlin	Dog	2020
IMT49926	SRS26634811	1	35	Blood	Germany	Berlin	Dog	2020
IMT50227	SRS26634812	3	25	Wound	Germany	Schönefeld	Cat	2020
IMT51072	SRS26634813	4	5	Liver	Germany	Remscheid	Cat	2021
IMT51079	SRS26634814	4	5	Intestine	Germany	Remscheid	Cat	2021
IMT51182	SRS26634815	3	Unknown	Wound	Germany	Berlin	Cat	2021
IMT51606	SRS26634816	3	25	UTI	Germany	Berlin	Cat	2022
IMT51818	SRS26634817	6	43	Wound	Germany	Berlin	Cat	2022
IMT51911	SRS26634818	6	43	Respiratory	Germany	Monheim	Cat	2022
SRR20789561	SRR20789561	10	7	UTI	UK		Dog	2021
SRR20789562	SRR20789562	12	27	UTI	UK		Dog	2021
SRR20789563	SRR20789563	12	Unknown	Wound	UK		Dog	2020
SRR20789564	SRR20789564	6	43	Wound	UK		Dog	2020
SRR20789565	SRR20789565	3	25	Abdominal fluid	UK		Cat	2020
SRR20789566	SRR20789566	5	3	Abdominal fluid	UK		Cat	2020
SRR20789567	SRR20789567	5	9	Respiratory	UK		Seal	2011
SRR20789568	SRR20789568	5	9	Blood	UK		Human	2021
SRR20789569	SRR20789569	12	40	Blood	UK		Human	2019
SRR20789570	SRR20789570	5	9	Blood	UK		Human	2015
SRR20789571	SRR20789571	2	1	Blood	UK		Human	2018
SRR20789572	SRR20789572	7	21	Skin	UK		Human	2019
SRR20789573	SRR20789573	12	27	Skin	UK		Human	2019
SRR20789574	SRR20789574	5	Unknown	Blood	UK		Human	2020
SRR20789575	SRR20789575	12	Unknown	Blood	UK		Human	2019
SRR20789576	SRR20789576	3	25	Genital	UK		Cat	2020
SRR20789577	SRR20789577	7	21	Wound	UK		Human	2013
SRR20789578	SRR20789578	10	7	Blood	UK		Human	2012
SRR20789579	SRR20789579	12	Unknown	Blood	UK		Human	2017
SRR20789580	SRR20789580	12	Unknown	Respiratory	UK		Dog	2020
SRR20789581	SRR20789581	5	3	Synovia	UK		Dog	2020
SRR20789582	SRR20789582	10	Unknown	Wound	UK		Dog	2020
SRR20789583	SRR20789583	12	Unknown	Eye	UK		Dog	2019
SRR20789585	SRR20789585	5	9	Blood	UK		Dog	2016
SRR20789586	SRR20789586	4	Unknown	Intestine	UK		Dog	2007
SRR20789587	SRR20789587	3	Unknown	Genital	UK		Cat	2011
SRR20789588	SRR20789588	2	24	Synovia	UK		Cat	2009
SRR20789589	SRR20789589	5	9	Wound	UK		Dog	2020
SRR20789590	SRR20789590	12	13	Wound	UK		Dog	2006
SRR20789591	SRR20789591	5	9	Skin	UK		Dog	2002
SRR20789592	SRR20789592	1	34	Wound	UK		Dog	2006
SRR20789593	SRR20789593	5	9	Synovia	UK		Dog	2005
SRR20789594	SRR20789594	1	34	Wound	UK		Dog	2006
SRR20789596	SRR20789596	7	21	Synovia	UK		Dog	2020
SRR20789598	SRR20789598	5	9	Respiratory	UK		Cat	2003
SRR20789599	SRR20789599	5	9	UTI	UK		Cat	2020
SRR5834611	SRR5834611	12	13	Genital	Germany	Hannover	Human	2006

## Sheet: Table S2
AGF957
locus_tag	gene_name	ncrna	start	end	strand	read_count	ins_index	gene_length	ins_count	fcn	Column1	_1
AGF957_09825	5S_rrna	0	1983522	1983637	1	0	0	116	0
AGF957_01330	6S	0	277896	278091	1	0	0	196	0
AGF957_04935	accB	0	1015517	1016023	1	13	0.00656455142231947	507	3	acetyl-CoA carboxylase biotin carboxyl carrier protein
AGF957_04945	accC	0	1016474	1017838	1	13	0.00406834825061025	1365	5	acetyl-CoA carboxylase biotin carboxylase subunit
AGF957_04950	accD	0	1017847	1018713	1	13	0.00384122919334187	867	3	acetyl-CoA carboxylase	carboxyltransferase subunit beta
AGF957_04910	acpP	0	1011183	1011407	1	8	0.00492610837438424	225	1	acyl carrier protein
AGF957_03040	acpS	0	616296	616652	1	0	0	357	0	holo-ACP synthase
AGF957_01905	addA	0	402466	406098	-1	28	0.0018348623853211	3633	6	helicase-exonuclease AddAB subunit AddA
AGF957_03655	adhE	0	750528	751955	1	38	0.0046656298600311	1428	6	NADP-dependent glyceraldehyde-3-phosphate dehydrogenase
AGF957_06055	adk	0	1237379	1238020	-1	0	0	642	0	adenylate kinase
AGF957_09815	Ala_trna	0	1980292	1980364	1	0	0	73	0
AGF957_03605	alaS	0	738400	741018	1	462	0.00636132315521628	2619	15	alanine--tRNA ligase
AGF957_03045	alr	0	616649	617749	1	6	0.00100908173562059	1101	1	alanine racemase
AGF957_07860	alsT	0	1590506	1591840	1	46	0.00249584026622296	1335	3	sodium:alanine symporter family protein
AGF957_02490	Arg_trna	0	497747	497818	-1	0	0	72	0
AGF957_07310	argR	0	1466403	1466876	1	9	0.00702576112412178	474	3	Arginine repressor
AGF957_09065	argS	0	1838818	1840509	1	19	0.00262639527248851	1692	4	arginine--tRNA ligase
AGF957_08280	aroD	0	1679204	1679890	-1	5	0.00323101777059774	687	2	3-dehydroquinate dehydratase
AGF957_08035	asd	0	1628704	1628854	-1	0	0	151	0
AGF957_04570	Asn_trna	0	946748	946821	-1	0	0	74	0
AGF957_05955	asnS	0	1220237	1221583	1	8	0.00329760923330585	1347	4	asparagine--tRNA ligase
AGF957_06395	Asp_trna	0	1287058	1287130	-1	0	0	73	0
AGF957_05950	aspB	0	1219010	1220206	1	9	0.00278293135435993	1197	3	aspartate aminotransferase
AGF957_09090	aspS	0	1844946	1846694	-1	22	0.00507936507936508	1749	8	aspartate--tRNA ligase
AGF957_01990	atpA	0	422476	423981	-1	10	0.00294985250737463	1506	4	F0F1 ATP synthase subunit alpha
AGF957_02005	atpB	0	425045	425761	-1	2	0.00309597523219814	717	2	F0F1 ATP synthase subunit A
AGF957_01975	atpC	0	419586	420002	-1	0	0	417	0	F0F1 ATP synthase subunit epsilon
AGF957_01980	atpD	0	420015	421421	-1	1	0.000789265982636148	1407	1	F0F1 ATP synthase subunit beta
AGF957_02010	atpE	0	425796	425993	-1	5	0.00558659217877095	198	1	F0F1 ATP synthase subunit C
AGF957_02000	atpF	0	424533	425027	-1	0	0	495	0	F0F1 ATP synthase subunit B
AGF957_01985	atpG	0	421582	422457	-1	5	0.00253485424588086	876	2	F0F1 ATP synthase subunit gamma
AGF957_01995	atpH	0	423997	424533	-1	0	0	537	0	F0F1 ATP synthase subunit delta
AGF957_02170	Bacilli1	0	462069	462134	-1	0	0	66	0
AGF957_03930	Bacteria_small_SRP	0	809818	809916	1	0	0	99	0
AGF957_08755	birA	0	1776224	1777165	1	38	0.00825471698113208	942	7	bifunctional biotin--[acetyl-CoA-carboxylase] ligase/biotin operon repressor BirA
AGF957_07005	cca	0	1402815	1404023	-1	5	0.00183654729109275	1209	2	CCA tRNA nucleotidyltransferase
AGF957_08120	ccmA	0	1646324	1647856	-1	724	0.00652173913043478	1533	9	heme ABC exporter ATP-binding protein CcmA
AGF957_00125	ccpA	0	33509	34516	-1	63	0.00110132158590308	1008	1	catabolite control protein A
AGF957_08960	cdaA	0	1814614	1815465	1	6	0.00391134289439374	852	3	diadenylate cyclase CdaA
AGF957_01205	cdsA	0	244324	245118	-1	0	0	795	0	phosphatidate cytidylyltransferase
AGF957_05165	cFF1	0	1055969	1056448	-1	10	0.00462962962962963	480	2	cupin
AGF957_00560	clpP	0	114046	114636	-1	0	0	591	0	ATP-dependent Clp protease proteolytic subunit
AGF957_06925	clpX	0	1381622	1382851	-1	2	0.000903342366757001	1230	1	ATP-dependent Clp protease ATP-binding subunit ClpX
AGF957_09505	cmk	0	1922851	1923531	1	2	0.00163132137030995	681	1	(d)CMP kinase
AGF957_08150	coaA	0	1652319	1653239	1	2	0.00120627261761158	921	1	type I pantothenate kinase
AGF957_00190	coaE	0	47586	48215	-1	2	0.0017636684303351	630	1	dephospho-CoA kinase
AGF957_05215	cof	0	1066276	1067100	-1	12	0.00403768506056528	825	3	Cof-type HAD-IIB family hydrolase
AGF957_04715	COMETE3_04715	0	973066	973197	1	3	0.00840336134453781	132	1	hypothetical protein
AGF957_06850	COMETE3_06850	0	1369326	1369439	1	0	0	114	0	hypothetical protein
AGF957_10230	COMETE3_10230	0	2047984	2048376	1	4	0.00564971751412429	393	2	Transposase
AGF957_10235	COMETE3_10235	0	2048583	2048804	1	0	0	222	0	hypothetical protein
AGF957_10240	COMETE3_10240	0	2048744	2048965	-1	2	0.005	222	1	hypothetical protein
AGF957_10265	COMETE3_10265	0	2050142	2050357	1	2	0.00512820512820513	216	1	hypothetical protein
AGF957_10270	COMETE3_10270	0	2050885	2051106	1	0	0	222	0	hypothetical protein
AGF957_10280	COMETE3_10280	0	2052062	2052502	-1	0	0	441	0	hypothetical protein
AGF957_10285	COMETE3_10285	0	2052511	2052645	1	0	0	135	0	hypothetical protein
AGF957_10290	COMETE3_10290	0	2052809	2053777	1	0	0	969	0	hypothetical protein
AGF957_10295	COMETE3_10295	0	2053829	2053960	1	0	0	132	0	hypothetical protein
AGF957_10305	COMETE3_10305	0	2054570	2054758	1	0	0	189	0	hypothetical protein
AGF957_10310	COMETE3_10310	0	2054678	2054926	-1	0	0	249	0	hypothetical protein
AGF957_02960	corA	0	593982	594926	-1	3	0.00235017626321974	945	2	magnesium transporter
AGF957_05045	cotS	0	1033840	1034631	1	10	0.00140252454417952	792	1	aminoglycoside phosphotransferase
AGF957_00790	covR	0	156923	157609	-1	0	0	687	0	two-component system response regulator CovR
AGF957_03685	cspA	0	756780	756989	1	15	0.00529100529100529	210	1	Major cold shock protein
AGF957_03690	ctsR	0	757188	757649	1	10	0.00480769230769231	462	2	CtsR family transcriptional regulator
AGF957_05745	Cys_trna	0	1173779	1173849	1	0	0	71	0
AGF957_01105	cysE	0	218089	218673	-1	4	0.00379506641366224	585	2	serine O-acetyltransferase
AGF957_01095	cysS	0	216245	217588	-1	5	0.000826446280991736	1344	1	cysteine--tRNA ligase
AGF957_03455	ddl	0	704947	705993	1	43	0.00530222693531283	1047	5	D-alanine--D-alanine ligase
AGF957_01170	def	0	233787	234401	1	0	0	615	0	peptide deformylase
AGF957_08135	deoC	0	1649510	1650172	-1	1	0.0016750418760469	663	1	deoxyribose-phosphate aldolase
AGF957_00765	der	0	151277	152587	-1	1	0.000847457627118644	1311	1	ribosome biogenesis GTPase Der
AGF957_00240	dgkA	0	56517	56924	-1	7	0.00271739130434783	408	1	UDP kinase
AGF957_03235	divIB	0	661661	662815	1	17	0.00576923076923077	1155	6	cell division protein FtsQ
AGF957_03275	divIVA	0	668142	668900	1	5	0.00292397660818713	759	2	cell division protein DivIVA
AGF957_04485	dnaA	0	928703	930058	-1	11	0.0040950040950041	1356	5	chromosomal replication initiator protein DnaA
AGF957_04670	dnaB	0	964083	965444	1	0	0	1362	0	replicative DNA helicase
AGF957_00775	dnaB2	0	153549	154718	-1	3	0.00189933523266857	1170	2	helicase loader
AGF957_06810	dnaD	0	1362876	1363559	1	13	0.00811688311688312	684	5	DNA replication protein DnaD
AGF957_07230	dnaE	0	1445984	1449094	1	8	0.000714285714285714	3111	2	DNA polymerase III subunit alpha
AGF957_01880	dnaG	0	397420	399234	-1	7	0.00122399020807834	1815	2	DNA primase
AGF957_00770	dnaI	0	152646	153548	-1	0	0	903	0	primosomal protein DnaI
AGF957_04885	dnaK	0	1004896	1006722	1	424	0.00547112462006079	1827	9	molecular chaperone DnaK
AGF957_04480	dnaN	0	927413	928549	-1	6	0.0029296875	1137	3	DNA polymerase III subunit beta
AGF957_03990	dut	0	824535	824981	1	10	0.00496277915632754	447	2	dUTP diphosphatase
AGF957_04600	ecfA	0	951519	952358	1	10	0.00264550264550265	840	2	energy-coupling factor ABC transporter ATP-binding protein
AGF957_04605	ecfA2	0	952334	953176	1	3	0.00263504611330698	843	2	energy-coupling factor transporter ATPase
AGF957_04610	ecfT	0	953169	953969	1	10	0.00416088765603329	801	3	cobalt ABC transporter permease
AGF957_05885	eda	0	1204753	1205391	1	12	0.00173611111111111	639	1	bifunctional 2-keto-4-hydroxyglutarate aldolase/2-keto-3-deoxy-6-phosphogluconate aldolase
AGF957_02990	efp	0	601474	602031	1	0	0	558	0	elongation factor P
AGF957_03915	elaC	0	806977	807756	1	9	0.00427350427350427	780	3	MBL fold metallo-hydrolase
AGF957_02115	eno	0	450691	451998	-1	4	0.00169779286926995	1308	2	phosphopyruvate hydratase
AGF957_00235	era	0	55501	56397	-1	0	0	897	0	GTPase Era
AGF957_06960	eRG12	0	1389187	1390200	-1	0	0	1014	0	phosphomevalonate kinase
AGF957_02130	ezrA	0	453457	455181	-1	3	0.000643915003219575	1725	1	septation ring formation regulator EzrA
AGF957_04920	fabD	0	1012602	1013522	1	2	0.00120627261761158	921	1	ACP S-malonyltransferase
AGF957_04930	fabF	0	1014283	1015515	1	14	0.0036036036036036	1233	4	beta-ketoacyl-ACP synthase II
AGF957_00395	fabG	0	80036	80734	-1	53	0.00793650793650794	699	5	3-oxoacyl-ACP reductase
AGF957_04905	fabH	0	1010147	1011121	1	18	0.00797266514806378	975	7	3-oxoacyl-ACP synthase
AGF957_04940	fabZ	0	1016020	1016442	1	4	0.0026246719160105	423	1	3-hydroxyacyl-ACP dehydratase FabZ
AGF957_08075	fadH	0	1637117	1638316	-1	3579	0.00833333333333333	1200	9	NADH-dependent flavin oxidoreductase
AGF957_09405	fba	0	1897929	1898810	1	2	0.00251889168765743	882	2	fructose-bisphosphate aldolase
AGF957_07995	ffh	0	1619843	1621411	-1	1	0.000707714083510262	1569	1	signal recognition particle protein
AGF957_08045	fhs1	0	1631204	1632874	-1	104	0.00465425531914894	1671	7	formate--tetrahydrofolate ligase
AGF957_02510	fldA	0	500156	500605	-1	4	0.00246913580246914	450	1	flavodoxin
AGF957_06340	fMet_trna	0	1286080	1286153	-1	0	0	74	0
AGF957_05805	fmhB	0	1187463	1188689	-1	16	0.00361990950226244	1227	4	UDP-N-acetylmuramoylpentapeptide-lysine N(6)-alanyltransferase
AGF957_04310	fmt	0	896010	896945	1	14	0.00474495848161329	936	4	methionyl-tRNA formyltransferase
AGF957_06955	fni	0	1388208	1389200	-1	2	0.00223713646532438	993	2	type 2 isopentenyl-diphosphate Delta-isomerase
AGF957_06460	folC	0	1294924	1296192	1	56	0.00437445319335083	1269	5	dihydrofolate synthase
AGF957_03345	folD	0	684010	684864	1	14	0.00519480519480519	855	4	bifunctional methylenetetrahydrofolate dehydrogenase/methenyltetrahydrofolate cyclohydrolase
AGF957_06465	folE	0	1296224	1296790	1	4	0.00587084148727984	567	3	GTP cyclohydrolase I FolE
AGF957_00950	frmB	0	188998	189783	-1	15	0.00423728813559322	786	3	esterase family protein
AGF957_00290	frr	0	63760	64317	-1	5	0.00397614314115308	558	2	ribosome recycling factor
AGF957_03240	ftsA	0	663024	664388	1	1	0.00081366965012205	1365	1	cell division protein FtsA
AGF957_05930	ftsE	0	1213435	1214127	1	4	0.00320512820512821	693	2	cell division ATP-binding protein FtsE
AGF957_04415	ftsH	0	913885	915864	-1	4	0.00112233445566779	1980	2	ATP-dependent zinc metalloprotease FtsH
AGF957_00320	ftsK	0	67687	70119	-1	246	0.00273972602739726	2433	6	cell division protein FtsK
AGF957_04180	ftsL	0	865934	866257	1	8	0.00684931506849315	324	2	cell division protein FtsL
AGF957_05755	ftsW	0	1177178	1178452	1	3	0.000871080139372822	1275	1	cell division protein FtsW
AGF957_05935	ftsX	0	1214120	1215049	1	12	0.002389486260454	930	2	permease-like cell division protein FtsX
AGF957_05210	ftsY	0	1064741	1066276	-1	2	0.00144613159797542	1536	2	signal recognition particle-docking protein FtsY
AGF957_03245	ftsZ	0	664412	665731	1	107	0.00168350168350168	1320	2	cell division protein FtsZ
AGF957_02700	fusA	0	537686	539764	1	0	0	2079	0	elongation factor G
AGF957_09480	galE	0	1916716	1917732	1	7	0.00109170305676856	1017	1	UDP-glucose 4-epimerase GalE
AGF957_03960	galU	0	817357	818262	-1	0	0	906	0	UTP--glucose-1-phosphate uridylyltransferase GalU
AGF957_02705	gap	0	540106	541116	1	5	0.0010989010989011	1011	1	type I glyceraldehyde-3-phosphate dehydrogenase
AGF957_04835	gatA	0	994997	996463	1	44	0.0060560181680545	1467	8	Asp-tRNA(Asn)/Glu-tRNA(Gln) amidotransferase subunit GatA
AGF957_04840	gatB	0	996463	997902	1	82	0.00694444444444444	1440	9	Asp-tRNA(Asn)/Glu-tRNA(Gln) amidotransferase subunit GatB
AGF957_04830	gatC	0	994695	994997	1	8	0.00732600732600733	303	2	Asp-tRNA(Asn)/Glu-tRNA(Gln) amidotransferase subunit GatC
AGF957_04660	gdpP	0	961623	963599	1	16251	0.00730337078651685	1977	13	DHH family phosphoesterase
AGF957_08970	glmM	0	1816472	1817827	1	423	0.00819000819000819	1356	10	phosphoglucosamine mutase
AGF957_07250	glmS	0	1452704	1454518	1	0	0	1815	0	glutamine--fructose-6-phosphate transaminase (isomerizing)
AGF957_00375	glmU	0	76241	77626	-1	5	0.0016025641025641	1386	2	bifunctional UDP-N-acetylglucosamine diphosphorylase/glucosamine-1-phosphate N-acetyltransferase GlmU
AGF957_06415	Gln_trna	0	1287903	1287974	1	0	0	72	0
AGF957_02730	glnA	0	545446	546792	1	3	0.00164880461665293	1347	2	type I glutamate--ammonia ligase
AGF957_04210	glnQ	0	873025	873768	1	3	0.00298507462686567	744	2	amino acid ABC transporter ATP-binding protein
AGF957_02850	glpF	0	569803	570651	1	7	0.00130718954248366	849	1	aquaporin
AGF957_04025	gltX	0	829994	831442	1	5	0.00153256704980843	1449	2	glutamate--tRNA ligase
AGF957_04575	Glu_trna	0	946855	946926	-1	0	0	72	0
AGF957_06330	Gly_trna	0	1285910	1285980	-1	0	0	71	0
AGF957_04090	glyQ	0	844977	845894	1	65	0.0060459492140266	918	5	glycine--tRNA ligase subunit alpha
AGF957_04095	glyS	0	846106	848145	1	42	0.00708061002178649	2040	13	Glycine--tRNA ligase beta subunit
AGF957_08265	gorA	0	1675969	1677321	-1	25	0.00821018062397373	1353	10	glutathione-disulfide reductase
AGF957_02140	gph	0	457485	458054	-1	8	0.00389863547758285	570	2	DNA gyrase subunit B
AGF957_03425	gpmA	0	699115	699810	1	11	0.00797448165869218	696	5	phosphoglycerate mutase
AGF957_03965	gpsA	0	818294	819310	-1	1	0.00109170305676856	1017	1	NAD(P)H-dependent glycerol-3-phosphate dehydrogenase
AGF957_04260	gpsB	0	884119	884445	1	0	0	327	0	cell division regulator GpsB
AGF957_00735	greA	0	142907	143389	-1	2	0.00229885057471264	483	1	transcription elongation factor GreA
AGF957_03700	groES	0	760271	760561	1	3	0.00763358778625954	291	2	co-chaperone GroES
AGF957_03705	groL	0	760597	762222	1	11	0.00341530054644809	1626	5	chaperonin GroEL
AGF957_00985	group_1020	0	198072	201167	-1	26	0.00143523501973448	3096	4	DEAD/DEAH box helicase
AGF957_00995	group_1022	0	202277	204052	-1	105	0.00562851782363977	1776	9	Type I restriction-modification system S protein
AGF957_01795	group_1032	0	381918	382205	-1	0	0	288	0	hypothetical protein
AGF957_02185	group_1038	0	463405	463734	-1	5	0.00673400673400673	330	2	hypothetical protein
AGF957_02350	group_1055	0	485865	486029	-1	2	0.00671140939597315	165	1	hypothetical protein
AGF957_02410	group_1067	0	490910	491182	-1	19	0.00813008130081301	273	2	Phage protein
AGF957_02425	group_1069	0	491966	492199	-1	1	0.004739336492891	234	1	hypothetical protein
AGF957_02440	group_1072	0	493172	493315	-1	11	0.00769230769230769	144	1	Phage protein
AGF957_02460	group_1076	0	494282	494416	-1	7	0.00819672131147541	135	1	hypothetical protein
AGF957_02470	group_1078	0	495013	495363	1	0	0	351	0	transcriptional regulator
AGF957_04380	group_1085	0	909727	909915	-1	0	0	189	0	hypothetical protein
AGF957_05400	group_1123	0	1099598	1099879	-1	4	0.00393700787401575	282	1	VRR-NUC domain-containing protein
AGF957_05410	group_1125	0	1102695	1102808	1	0	0	114	0	hypothetical protein
AGF957_05490	group_1140	0	1115251	1116042	1	6	0.00280504908835905	792	2	transcriptional regulator
AGF957_07550	group_1168	0	1521076	1521669	-1	5	0.00186915887850467	594	1	Abortive infection protein AbiGI
AGF957_09300	group_1186	0	1877601	1878185	1	12	0.00759013282732448	585	4	CPBP family intramembrane metalloprotease
AGF957_09325	group_1191	0	1881763	1882116	1	2	0.00313479623824451	354	1	PrgI family protein
AGF957_09730	group_1222	0	1967305	1967523	1	2	0.00505050505050505	219	1	hypothetical protein
AGF957_09780	group_1226	0	1976871	1977023	-1	0	0	153	0	hypothetical protein
AGF957_09785	group_1227	0	1977013	1977291	-1	0	0	279	0	HTH merR-type domain-containing protein
AGF957_09790	group_1228	0	1977294	1977623	-1	3	0.00336700336700337	330	1	HTH-11 domain-containing protein
AGF957_09795	group_1229	0	1977635	1977829	-1	0	0	195	0	hypothetical protein
AGF957_09800	group_1230	0	1977826	1978158	-1	9	0.00666666666666667	333	2	hypothetical protein
AGF957_09805	group_1231	0	1978170	1978352	-1	0	0	183	0	hypothetical protein
AGF957_09890	group_1239	0	1993540	1993833	-1	6	0.00754716981132075	294	2	Phage protein
AGF957_09895	group_1240	0	1993835	1994008	-1	9	0.00636942675159236	174	1	hypothetical protein
AGF957_09930	group_1243	0	1997705	1998187	-1	4	0.00229885057471264	483	1	hypothetical protein
AGF957_10000	group_1250	0	2009171	2009713	-1	5	0.00204498977505112	543	1	DNA-binding protein
AGF957_10005	group_1251	0	2009865	2010155	1	6	0.00763358778625954	291	2	HTH cro/C1-type domain-containing protein
AGF957_10010	group_1252	0	2010106	2010714	1	0	0	609	0	phage repressor protein
AGF957_10015	group_1253	0	2010735	2010971	1	0	0	237	0	hypothetical protein
AGF957_10140	group_1263	0	2036102	2036965	-1	2307	0.0038560411311054	864	3	cell filamentation protein Fic
AGF957_10175	group_1270	0	2041179	2041424	-1	0	0	246	0	Phage protein
AGF957_09920	group_3336	0	1997177	1997506	-1	0	0	330	0	HTH-11 domain-containing protein
AGF957_02290	group_3377	0	478868	479137	-1	2	0.00823045267489712	270	2	hypothetical protein
AGF957_00555	group_3391	0	113311	113838	-1	24	0.00840336134453781	528	4	Regulatory protein ylbF
AGF957_09910	group_3406	0	1996044	1996901	-1	45	0.00388098318240621	858	3	PriCT-1 domain-containing protein
AGF957_06900	group_3410	0	1378336	1378884	1	23	0.00606060606060606	549	3	IS982 family transposase
AGF957_09925	group_3412	0	1997518	1997712	-1	0	0	195	0	Phage protein
AGF957_02265	group_3451	0	475226	475657	-1	16	0.0077120822622108	432	3	Phage protein
AGF957_01800	group_3454	0	382274	382651	-1	8742	0.00586510263929619	378	2	ArpU family transcriptional regulator
AGF957_01805	group_3462	0	382641	382988	-1	83	0.00318471337579618	348	1	DUF1492 domain-containing protein
AGF957_03970	group_3698	0	819610	820059	1	37	0.00493827160493827	450	2	MarR family transcriptional regulator
AGF957_04000	group_3704	0	826632	827126	1	2	0.00224215246636771	495	1	carbonate dehydratase
AGF957_09865	group_3712	0	1990168	1991076	1	22	0.00366300366300366	909	3	protein jag
AGF957_06930	group_3744	0	1383009	1383179	-1	5	0.00649350649350649	171	1	Hypothetical membrane associated protein
AGF957_06935	group_3745	0	1383199	1383696	-1	3	0.0044543429844098	498	2	dihydrofolate reductase
AGF957_06940	group_3746	0	1383776	1384615	-1	2	0.00132275132275132	840	1	thymidylate synthase
AGF957_06945	group_3747	0	1384823	1385998	1	0	0	1176	0	hydroxymethylglutaryl-CoA synthase
AGF957_06950	group_3748	0	1385985	1387259	1	3	0.00174216027874564	1275	2	hydroxymethylglutaryl-CoA reductase	degradative
AGF957_07015	group_3759	0	1404968	1405348	-1	0	0	381	0	Transposase
AGF957_07025	group_3761	0	1405994	1406701	-1	26	0.00783699059561128	708	5	N-acetylmuramidase
AGF957_09485	group_3763	0	1917855	1919117	1	0	0	1263	0	sugar transporter
AGF957_01815	group_3764	0	383987	384682	-1	14	0.00797448165869218	696	5	glycosyl transferase family 2
AGF957_01830	group_3767	0	387012	387992	-1	4	0.00113250283125708	981	1	rhamnosyltransferase
AGF957_01835	group_3768	0	387985	389211	-1	1	0.000904977375565611	1227	1	Group 1 glycosyl transferase
AGF957_01840	group_3769	0	389239	390504	-1	5	0.00087719298245614	1266	1	glycosyltransferase
AGF957_01845	group_3770	0	390523	391689	-1	16	0.00190294957183635	1167	2	phosphate/phosphonate ABC transporter ATP-binding protein
AGF957_01850	group_3771	0	391689	392495	-1	5	0.00275103163686382	807	2	LPS ABC transporter
AGF957_02060	group_3774	0	441898	443016	-1	2	0.000992063492063492	1119	1	ABC transporter ATP-binding protein
AGF957_02065	group_3775	0	443013	444140	-1	9	0.00295275590551181	1128	3	SagG family ABC transporter permease subunit
AGF957_02070	group_3776	0	444149	445072	-1	11	0.00600961538461538	924	5	ABC transporter ATP-binding protein
AGF957_08365	group_3815	0	1693428	1693586	1	3	0.00694444444444444	159	1	UDP-N-acetylglucosamine 1-carboxyvinyltransferase
AGF957_00045	group_3831	0	16208	16918	-1	2	0.003125	711	2	DNA-binding response regulator
AGF957_05800	group_3894	0	1186241	1187476	-1	1	0.000898472596585804	1236	1	peptidoglycan branched peptide synthesis protein
AGF957_02685	group_3898	0	533610	536231	1	1532	0.00338983050847458	2622	8	Surface exclusion protein
AGF957_00755	group_3937	0	147096	147698	-1	7	0.00368324125230203	603	2	Cytoplasmic protein
AGF957_09355	group_3944	0	1887588	1888433	-1	6173	0.0078740157480315	846	6	mechanosensitive ion channel protein
AGF957_02910	group_3947	0	583803	584348	1	1610	0.00813008130081301	546	4	colicin V production protein
AGF957_04430	group_4020	0	917716	919002	-1	44	0.00603968938740293	1287	7	serine hydrolase
AGF957_04440	group_4022	0	919137	919508	-1	3	0.00597014925373134	372	2	septum formation initiation protein
AGF957_00270	group_4030	0	60703	61830	-1	63	0.00688976377952756	1128	7	adhesin
AGF957_06305	group_4100	0	1283009	1284238	-1	7	0.001806684733514	1230	2	CHAP domain-containing protein
AGF957_09245	group_4103	0	1870927	1871361	1	7	0.0076530612244898	435	3	Protein essC
AGF957_00040	group_4116	0	14863	16215	-1	17	0.00410509031198686	1353	5	Histidine kinase
AGF957_06205	group_4151	0	1259247	1259648	-1	8	0.00276243093922652	402	1	1-phosphatidylinositol-4-phosphate 5-kinase
AGF957_04100	group_4164	0	848202	848555	1	6	0.00313479623824451	354	1	DUF896 domain-containing protein
AGF957_00035	group_4173	0	14050	14859	-1	17	0.00548696844993141	810	4	MBL fold metallo-hydrolase
AGF957_09500	group_4178	0	1922360	1922836	1	12	0.00232558139534884	477	1	LysM peptidoglycan-binding domain-containing protein
AGF957_04720	group_4183	0	973430	974272	-1	10	0.00263504611330698	843	2	DUF368 domain-containing protein
AGF957_08355	group_4196	0	1691863	1691991	1	0	0	129	0	DUF4044 domain-containing protein
AGF957_01100	group_4199	0	217616	217846	-1	5	0.00480769230769231	231	1	hypothetical protein
AGF957_00315	group_4340	0	67258	67611	1	10	0.00626959247648903	354	2	DUF3397 domain-containing protein
AGF957_05595	group_4349	0	1136000	1136146	1	0	0	147	0	30S ribosomal protein S10
AGF957_09495	group_4360	0	1921640	1922128	1	0	0	489	0	Pore forming protein
AGF957_09140	group_4426	0	1852757	1853041	-1	0	0	285	0	DUF3270 domain-containing protein
AGF957_07840	group_4452	0	1586206	1586394	-1	1	0.00584795321637427	189	1	DUF2273 domain-containing protein
AGF957_02750	group_4495	0	551629	552678	1	31	0.00529100529100529	1050	5	ABC transporter ATP-binding protein
AGF957_02755	group_4510	0	552675	553607	1	13	0.00476190476190476	933	4	ABC transporter ATP-binding protein
AGF957_03265	group_4572	0	667342	667479	1	3	0.008	138	1	RNA binding protein
AGF957_04675	group_4590	0	965461	965739	1	0	0	279	0	Biofilm formation stimulator VEG
AGF957_02905	group_4675	0	583492	583800	1	7	0.00716845878136201	309	2	Cell division protein ZapA
AGF957_01110	group_4677	0	218682	219434	-1	37	0.00442477876106195	753	3	SseB domain-containing protein
AGF957_08950	group_4690	0	1812377	1813168	-1	18	0.00561009817671809	792	4	glutamine amidotransferase
AGF957_08095	group_4692	0	1640676	1641245	1	14	0.00584795321637427	570	3	pantothenic acid transporter pant
AGF957_05570	group_4699	0	1130536	1130805	1	0	0	270	0	IreB family regulatory phosphoprotein
AGF957_02860	group_4724	0	572096	572848	1	15	0.00442477876106195	753	3	peptidase
AGF957_02795	group_4742	0	560214	560744	1	0	0	531	0	Uncharacterized protein Spy1595
AGF957_04590	group_4743	0	949932	950960	1	14	0.00539374325782093	1029	5	Putative membrane protein
AGF957_09235	group_4798	0	1870584	1870790	1	2	0.0053475935828877	207	1	CsbD family protein
AGF957_08255	group_4806	0	1674153	1674590	1	11	0.00759493670886076	438	3	Membrane protein
AGF957_08410	group_4813	0	1701796	1701948	1	3	0.0072463768115942	153	1	hypothetical protein
AGF957_06550	group_4849	0	1311020	1311232	-1	0	0	213	0	DUF4649 domain-containing protein
AGF957_04015	group_4855	0	828700	829377	1	25	0.00490998363338789	678	3	Membrane protein
AGF957_07030	group_4862	0	1406853	1407452	-1	2413	0.00740740740740741	600	4	N-acetylmuramidase
AGF957_08305	group_4873	0	1683497	1684291	1	67	0.00837988826815642	795	6	phosphorylase
AGF957_00060	group_4880	0	19689	20063	-1	8	0.00591715976331361	375	2	PTS mannose family transporter subunit IIA
AGF957_09260	group_4890	0	1873085	1873525	-1	3	0.00251889168765743	441	1	hypothetical protein
AGF957_09285	group_4924	0	1876534	1876962	1	8	0.00775193798449612	429	3	hypothetical protein
AGF957_04870	group_4968	0	1002197	1002769	1	67	0.00775193798449612	573	4	N-acetylmuramidase
AGF957_06170	group_4978	0	1249836	1250735	1	2	0.00123456790123457	900	1	IS30 family transposase
AGF957_08430	group_5097	0	1707341	1707802	1	0	0	462	0	hypothetical protein
AGF957_09915	group_854	0	1996902	1997174	-1	3	0.0040650406504065	273	1	HTH merR-type domain-containing protein
AGF957_06445	group_909	0	1292744	1293031	1	1	0.00384615384615385	288	1	DNA-damage-inducible protein J
AGF957_09540	gyrA	0	1930337	1932844	1	212	0.00354295837023915	2508	8	DNA gyrase subunit A
AGF957_02135	gyrB	0	455532	457484	-1	4	0.00170648464163823	1953	3	DNA topoisomerase (ATP-hydrolyzing) subunit B
AGF957_06780	hflX	0	1356365	1357603	1	44	0.00806451612903226	1239	9	GTPase HflX
AGF957_05030	hinT	0	1031532	1031951	-1	9	0.00793650793650794	420	3	HIT family protein
AGF957_07450	hipB	0	1498276	1498752	-1	1	0.00232558139534884	477	1	transcriptional regulator
AGF957_08810	His_trna	0	1784003	1784075	1	0	0	73	0
AGF957_00860	hisJ	0	170341	171183	-1	1307	0.00395256916996047	843	3	amino acid ABC transporter substrate-binding protein
AGF957_04205	hisM	0	872222	873025	1	20	0.0069060773480663	804	5	amino acid ABC transporter permease
AGF957_09095	hisS	0	1847047	1848336	-1	3	0.000861326442721792	1290	1	histidine--tRNA ligase
AGF957_00540	holB	0	110755	111627	-1	4	0.00127226463104326	873	1	DNA polymerase III subunit delta'
AGF957_09120	hprK	0	1850122	1851036	1	0	0	915	0	HPr(Ser) kinase/phosphatase
AGF957_07805	hsdS	0	1579488	1580084	-1	3	0.00371747211895911	597	2	restriction endonuclease subunit S
AGF957_04445	hslR	0	919495	919767	-1	0	0	273	0	Uncharacterized protein YabO
AGF957_03410	hup	0	694925	695200	1	9	0.00401606425702811	276	1	DNA-binding protein HU
AGF957_06325	Ile_trna	0	1285807	1285880	-1	0	0	74	0
AGF957_06350	Ile2_trna	0	1286265	1286338	-1	0	0	74	0
AGF957_06050	infA	0	1237043	1237261	-1	0	0	219	0	translation initiation factor IF-1
AGF957_09510	infC	0	1923693	1924223	1	0	0	531	0	translation initiation factor IF-3
AGF957_08605	iscU	0	1744955	1745407	-1	2	0.00490196078431373	453	2	SUF system NifU family Fe-S cluster assembly protein
AGF957_07715	kdpD	0	1562225	1563535	-1	15	0.00593220338983051	1311	7	sensor histidine kinase
AGF957_07820	khtT	0	1584112	1584753	-1	10	0.00173010380622837	642	1	GntR family transcriptional regulator
AGF957_05145	LacD2	0	1052066	1052167	1	0	0	102	0	hypothetical protein
AGF957_02040	lCB5	0	434628	435650	-1	6	0.00217155266015201	1023	2	diacylglycerol kinase
AGF957_09535	ldh	0	1929162	1930145	-1	148	0.00564334085778781	984	5	L-lactate dehydrogenase
AGF957_02895	lepB	0	581833	582426	-1	4	0.00373831775700935	594	2	signal peptidase I
AGF957_06370	Leu_trna	0	1286607	1286691	-1	0	0	85	0
AGF957_03780	leuS	0	775477	777978	1	9	0.00177619893428064	2502	4	leucine--tRNA ligase
AGF957_09125	lgt	0	1851033	1851812	1	20	0.00284900284900285	780	2	prolipoprotein diacylglyceryl transferase
AGF957_02045	ligA	0	435664	437622	-1	3	0.00113378684807256	1959	2	NAD-dependent DNA ligase LigA
AGF957_04280	luxS	0	887695	888177	-1	30	0.00229885057471264	483	1	S-ribosylhomocysteine lyase
AGF957_06390	Lys_trna	0	1286954	1287026	-1	0	0	73	0
AGF957_09165	lysS	0	1857944	1859437	1	16	0.00371747211895911	1494	5	lysine--tRNA ligase
AGF957_08100	manB	0	1641411	1643126	1	0	0	1716	0	phosphoglucomutase
AGF957_01180	marR	0	235197	235625	-1	5	0.00775193798449612	429	3	MarR family transcriptional regulator
AGF957_09525	mdoB	0	1925198	1927381	-1	4	0.000508646998982706	2184	1	alkaline phosphatase
AGF957_08630	mecA	0	1750082	1750843	-1	1	0.00145772594752187	762	1	adaptor protein MecA
AGF957_08125	med	0	1647988	1649040	-1	30	0.00527426160337553	1053	5	BMP family ABC transporter substrate-binding protein
AGF957_06355	Met_trna	0	1286360	1286433	-1	0	0	74	0
AGF957_00435	metG	0	88700	90697	-1	1451	0.00500277932184547	1998	9	methionine--tRNA ligase
AGF957_08745	metK	0	1771946	1773142	-1	28	0.00742115027829314	1197	8	methionine adenosyltransferase
AGF957_00840	metN	0	166928	167992	-1	8	0.00312825860271116	1065	3	Methionine import ATP-binding protein MetN
AGF957_00835	metP	0	166235	166927	-1	222	0.00641025641025641	693	4	methionine ABC transporter permease
AGF957_05830	mgtA	0	1191819	1194500	1	9	0.00165700082850041	2682	4	calcium-translocating P-type ATPase	PMCA-type
AGF957_06775	miaA	0	1355393	1356292	1	852	0.00740740740740741	900	6	tRNA (adenosine(37)-N6)-dimethylallyltransferase MiaA
AGF957_00740	mltG	0	143464	145077	-1	46	0.00344115622849277	1614	5	Endolytic murein transglycosylase
AGF957_06005	mngR	0	1230239	1230961	1	14	0.00614439324116743	723	4	GntR family transcriptional regulator
AGF957_04635	mnmA	0	957323	958444	1	6	0.00198019801980198	1122	2	tRNA 2-thiouridine(34) synthase MnmA
AGF957_08450	mnmE	0	1709313	1710689	-1	112	0.00483870967741936	1377	6	tRNA uridine-5-carboxymethylaminomethyl(34) synthesis GTPase MnmE
AGF957_04655	mnmG	0	959634	961532	1	8	0.00233918128654971	1899	4	tRNA uridine-5-carboxymethylaminomethyl(34) synthesis enzyme MnmG
AGF957_00355	mntR	0	73967	74614	1	1	0.00171232876712329	648	1	MarR family transcriptional regulator
AGF957_04190	mraY	0	868518	869528	1	18	0.00659340659340659	1011	6	phospho-N-acetylmuramoyl-pentapeptide-transferase
AGF957_07100	msrB	0	1421800	1422237	1	12	0.00759493670886076	438	3	Peptide methionine sulfoxide reductase MsrB
AGF957_00360	mtnN	0	74697	75392	-1	5	0.00318979266347687	696	2	5'-methylthioadenosine/adenosylhomocysteine nucleosidase
AGF957_00345	mtsA	0	72889	73821	-1	6	0.00357142857142857	933	3	Metal ABC transporter substrate-binding lipoprotein
AGF957_01965	murA	0	417711	418985	-1	56	0.00435540069686411	1275	5	UDP-N-acetylglucosamine 1-carboxyvinyltransferase
AGF957_08740	murA2	0	1770478	1771737	-1	725	0.00705467372134039	1260	8	UDP-N-acetylglucosamine 1-carboxyvinyltransferase
AGF957_06485	murB	0	1298612	1299499	1	20	0.0075	888	6	UDP-N-acetylmuramate dehydrogenase
AGF957_00750	murC	0	145722	147053	-1	0	0	1332	0	UDP-N-acetylmuramate--L-alanine ligase
AGF957_03225	murD	0	659221	660585	1	24	0.0065093572009764	1365	8	UDP-N-acetylmuramoyl-L-alanine--D-glutamate ligase
AGF957_00575	murE	0	117408	118853	1	1	0.000768049155145929	1446	1	UDP-N-acetylmuramoyl-L-alanyl-D-glutamate--L-lysi ne ligase
AGF957_03460	murF	0	706192	707577	1	45	0.00641025641025641	1386	8	UDP-N-acetylmuramoyl-tripeptide--D-alanyl-D-alani ne ligase
AGF957_03230	murG	0	660578	661660	1	17	0.00512820512820513	1083	5	UDP-N-acetylglucosamine--N-acetylmuramyl-(pentape ptide) pyrophosphoryl-undecaprenol N-acetylglucosamine transferase
AGF957_00370	mutT	0	75660	76214	-1	15	0.008	555	4	ADP-ribose pyrophosphatase
AGF957_06965	mvaD	0	1390193	1391137	-1	6	0.00352526439482961	945	3	diphosphomevalonate decarboxylase
AGF957_00385	mviM	0	78362	79321	-1	210	0.00810185185185185	960	7	NAD(P)-dependent oxidoreductase
AGF957_06970	mvk	0	1391119	1391997	-1	0	0	879	0	mevalonate kinase
AGF957_00895	nadD	0	176604	177236	-1	3	0.00175438596491228	633	1	nicotinate-nucleotide adenylyltransferase
AGF957_06580	nadK	0	1315196	1316032	1	13	0.0013262599469496	837	1	NAD kinase
AGF957_06560	nifS	0	1311639	1312766	-1	1	0.000984251968503937	1128	1	cysteine desulfurase
AGF957_00855	nlpA	0	169255	170100	-1	29	0.00393700787401575	846	3	O-sialoglycoprotein endopeptidase
AGF957_05590	nrdD	0	1133537	1135735	1	7	0.00151515151515152	2199	3	anaerobic ribonucleoside-triphosphate reductase
AGF957_03635	nrdE	0	745541	747700	-1	34	0.00360082304526749	2160	7	class 1b ribonucleoside-diphosphate reductase subunit alpha
AGF957_03630	nrdF	0	744422	745381	-1	56	0.00810185185185185	960	7	class 1b ribonucleoside-diphosphate reductase subunit beta
AGF957_05610	nrdG	0	1137414	1138028	1	117	0.0036101083032491	615	2	anaerobic ribonucleoside-triphosphate reductase activating protein
AGF957_03640	nrdH	0	747720	747938	-1	0	0	219	0	NrdH-redoxin
AGF957_01270	nrdI	0	262654	263115	1	1	0.00240384615384615	462	1	class Ib ribonucleoside-diphosphate reductase assembly flavoprotein NrdI
AGF957_00780	nrdR	0	154702	155196	-1	8	0.00672645739910314	495	3	transcriptional regulator NrdR
AGF957_02530	nrnA	0	503237	504178	1	26	0.00235849056603774	942	2	bifunctional oligoribonuclease/PAP phosphatase
AGF957_08110	nupQ	0	1644309	1645265	-1	356	0.00464037122969838	957	4	sugar ABC transporter permease
AGF957_05065	nusA	0	1036249	1037394	1	26	0.00775193798449612	1146	8	transcription termination/antitermination protein NusA
AGF957_03000	nusB	0	602459	602908	1	2	0.00246913580246914	450	1	transcription antitermination factor NusB
AGF957_03770	nusG	0	773796	774350	1	0	0	555	0	transcription termination/antitermination protein NusG
AGF957_06200	oafA	0	1257475	1259250	-1	3	0.00125078173858662	1776	2	acetyltransferase
AGF957_08360	obgE	0	1692046	1693359	1	190	0.00760777683854607	1314	9	GTPase ObgE
AGF957_08540	parE	0	1726631	1728580	1	1489	0.00626780626780627	1950	11	DNA topoisomerase IV subunit B
AGF957_01780	pbp1b	0	377643	379943	-1	27	0.00434572670207629	2301	9	penicillin-binding protein PBP1B
AGF957_03755	pbp2a	0	770888	773203	1	214	0.00431654676258993	2316	9	penicillin-binding protein PBP2A
AGF957_04185	pbp2X	0	866261	868516	1	269	0.00738552437223043	2256	15	penicillin-binding protein PBP2X
AGF957_07855	pcrA	0	1587666	1589981	-1	12	0.00191846522781775	2316	4	DNA helicase PcrA
AGF957_00940	pdhA	0	185358	186326	-1	54	0.00801832760595647	969	7	pyruvate dehydrogenase
AGF957_08140	pdpdeoA	0	1650188	1651465	-1	72	0.00781928757602085	1278	9	pyrimidine-nucleoside phosphorylase
AGF957_09490	pepT	0	1920373	1921596	1	9	0.00272232304900181	1224	3	peptidase T
AGF957_07235	pfkA	0	1449174	1450187	1	2	0.00219058050383352	1014	2	6-phosphofructokinase
AGF957_03940	pgi	0	811544	812893	1	0	0	1350	0	glucose-6-phosphate isomerase
AGF957_02715	pgk	0	542479	543675	1	7	0.00185528756957328	1197	2	Phosphoglycerate kinase
AGF957_04595	pgsA	0	950974	951516	1	2	0.00204498977505112	543	1	CDP-diacylglycerol--glycerol-3-phosphate 3-phosphatidyltransferase
AGF957_06335	Phe_trna	0	1285990	1286062	-1	0	0	73	0
AGF957_01950	pheS	0	415291	416334	-1	14	0.00531914893617021	1044	5	phenylalanine--tRNA ligase subunit alpha
AGF957_01940	pheT	0	412169	414574	-1	7	0.00184672206832872	2406	4	phenylalanine--tRNA ligase subunit beta
AGF957_07730	phoU	0	1567148	1567801	-1	9	0.0033955857385399	654	2	phosphate signaling complex protein PhoU
AGF957_04325	pknB	0	899032	900927	1	66	0.00644405389572349	1896	11	Stk1 family PASTA domain-containing Ser/Thr kinase
AGF957_06290	plsX	0	1279714	1280721	-1	0	0	1008	0	phosphate acyltransferase PlsX
AGF957_08535	plsY	0	1725856	1726497	-1	17	0.00519031141868512	642	3	glycerol-3-phosphate 1-O-acyltransferase PlsY
AGF957_01115	pnp	0	219427	221559	-1	77	0.00416666666666667	2133	8	polyribonucleotide nucleotidyltransferase
AGF957_03875	polA	0	799587	802229	1	9	0.00210172341319882	2643	5	DNA polymerase I
AGF957_01185	polC	0	235792	240189	-1	24	0.00176812326345037	4398	7	PolC-type DNA polymerase III
AGF957_00605	ppaC	0	123656	124591	-1	0	0	936	0	manganese-dependent inorganic pyrophosphatase
AGF957_06645	prfA	0	1328224	1329303	1	13	0.00308641975308642	1080	3	peptide chain release factor 1
AGF957_05925	prfB	0	1212410	1213393	1	5	0.00112866817155756	984	1	peptide chain release factor 2
AGF957_06360	Pro_trna	0	1286439	1286512	-1	0	0	74	0
AGF957_01195	proS	0	240902	242746	-1	12	0.00180614087898856	1845	3	proline--tRNA ligase
AGF957_03865	proV	0	796323	797519	1	53	0.00742115027829314	1197	8	glycine betaine/L-proline ABC transporter ATP-binding protein
AGF957_06300	prs1	0	1281813	1282775	-1	0	0	963	0	ribose-phosphate diphosphokinase
AGF957_06565	prs2	0	1312763	1313743	-1	18	0.00566251415628539	981	5	ribose-phosphate diphosphokinase
AGF957_05150	pspC	0	1052522	1052791	-1	0	0	270	0	PspC domain-containing protein
AGF957_06590	pta	0	1316937	1317926	1	19	0.00561167227833894	990	5	phosphate acetyltransferase
AGF957_04320	pTC1	0	898295	899035	1	259	0.00449775112443778	741	3	Stp1/IreP family PP2C-type Ser/Thr phosphatase
AGF957_04460	pth	0	924773	925342	-1	5	0.00194931773879142	570	1	aminoacyl-tRNA hydrolase
AGF957_03645	ptsH	0	748360	748623	1	5	0.00840336134453781	264	2	phosphocarrier protein HPr
AGF957_03650	ptsI	0	748628	750361	1	64	0.0025624599615631	1734	4	Phosphoenolpyruvate-protein phosphotransferase
AGF957_02680	purR	0	532771	533586	1	31	0.00408163265306122	816	3	pur operon repressor
AGF957_06540	puuD	0	1309488	1310183	-1	8	0.00318979266347687	696	2	gamma-glutamyl hydrolase
AGF957_07240	pyk	0	1450250	1451752	1	0	0	1503	0	pyruvate kinase
AGF957_00295	pyrH	0	64347	65075	-1	4	0.0015220700152207	729	1	UMP kinase
AGF957_08200	pyrR	0	1664902	1665423	-1	6	0.00638297872340425	522	3	bifunctional pyr operon transcriptional regulator/uracil phosphoribosyltransferase PyrR
AGF957_00695	racE	0	137263	138057	-1	1	0.00139664804469274	795	1	glutamate racemase
AGF957_00690	rdgB	0	136277	137266	-1	4	0.00112233445566779	990	1	nucleoside-triphosphate diphosphatase
AGF957_05555	recA	0	1128492	1129628	1	6	0.001953125	1137	2	recombinase RecA
AGF957_02890	recD	0	579340	581772	-1	120	0.00730593607305936	2433	16	ATP-dependent RecD-like DNA helicase
AGF957_04535	recF	0	935836	936939	1	20	0.00402414486921529	1104	4	DNA replication/repair protein RecF
AGF957_03105	recG	0	633385	635400	1	0	0	2016	0	ATP-dependent DNA helicase RecG
AGF957_06295	recO	0	1280831	1281595	-1	0	0	765	0	DNA repair protein RecO
AGF957_04250	recU	0	882792	883400	-1	2	0.00182149362477231	609	1	Holliday junction resolvase RecU
AGF957_01255	relA	0	256623	258842	-1	23	0.0045045045045045	2220	9	Bifunctional (p)ppGpp synthase/hydrolase RelA
AGF957_01910	rexB	0	406095	409319	-1	10	0.0017223561832587	3225	5	ATP-dependent nuclease subunit B
AGF957_00110	rfaB	0	29480	30814	-1	15	0.00249584026622296	1335	3	1	2-diacylglycerol 3-glucosyltransferase
AGF957_06840	rfbA	0	1367762	1368631	1	6	0.00383141762452107	870	3	glucose-1-phosphate thymidylyltransferase RfbA
AGF957_06855	rfbB	0	1369452	1370498	1	17	0.00424178154825027	1047	4	dTDP-glucose 4	6-dehydratase
AGF957_06845	rfbC	0	1368631	1369224	1	2	0.00373831775700935	594	2	Protein RmlC-like protein
AGF957_01865	rfbD	0	394694	395548	-1	0	0	855	0	dTDP-4-dehydrorhamnose reductase
AGF957_08625	rfe	0	1748906	1750024	-1	0	0	1119	0	undecaprenyl-phosphate alpha-N-acetylglucosaminyl 1-phosphate transferase
AGF957_07780	ribF	0	1575117	1576049	-1	0	0	933	0	bifunctional riboflavin kinase/FAD synthetase
AGF957_07070	rimM	0	1415286	1415804	-1	0	0	519	0	ribosome maturation factor RimM
AGF957_05060	rimP	0	1035617	1036066	1	23	0.00740740740740741	450	3	ribosome maturation factor RimP
AGF957_08285	rlmK	0	1679887	1681059	-1	4	0.00284090909090909	1173	3	23S rRNA G2069 N7-methylase RlmK or C1962 C5-methylase RlmI
AGF957_08210	rluA	0	1666445	1667338	-1	7	0.00372670807453416	894	3	RluA family pseudouridine synthase
AGF957_02670	rmuC	0	530473	531744	1	21	0.00436681222707424	1272	5	DNA recombination protein RmuC
AGF957_04265	RNaseP_bact_b	0	884459	884827	1	2	0.003003003003003	369	1
AGF957_00710	rnaY	0	139380	139880	-1	96	0.00221729490022173	501	1	HAD family hydrolase
AGF957_00030	rnc	0	13256	13948	-1	8	0.00320512820512821	693	2	ribonuclease III
AGF957_02900	rnhC	0	582437	583345	-1	7	0.00244200244200244	909	2	ribonuclease HIII
AGF957_02760	rnj1	0	553790	555472	-1	2	0.00066006600660066	1683	1	Ribonuclease J 1
AGF957_00955	rnj2	0	189960	191621	-1	15	0.00401069518716578	1662	6	Ribonuclease J 2
AGF957_02610	rnmV	0	517989	518558	1	4	0.00194931773879142	570	1	ribonuclease M5
AGF957_09855	rnpA	0	1989004	1989363	1	1	0.00308641975308642	360	1	ribonuclease P protein component
AGF957_04290	rny	0	890708	892315	1	45	0.00483425414364641	1608	7	ribonuclease Y
AGF957_06790	rnz	0	1358246	1359175	1	503	0.00716845878136201	930	6	ribonuclease Z
AGF957_02660	rpe	0	529184	529846	1	6	0.0016750418760469	663	1	ribulose-phosphate 3-epimerase
AGF957_08455	rpiA	0	1710924	1711607	1	27	0.00649350649350649	684	4	ribose-5-phosphate isomerase RpiA
AGF957_05075	rpl7Ae	0	1037699	1038001	1	6	0.00732600732600733	303	2	YlxQ-related RNA-binding protein
AGF957_00305	rplA	0	65796	66485	-1	0	0	690	0	50S ribosomal protein L1
AGF957_06145	rplB	0	1246679	1247512	-1	6	0.00133155792276964	834	1	50S ribosomal protein L2
AGF957_06160	rplC	0	1248473	1249099	-1	0	0	627	0	50S ribosomal protein L3
AGF957_06155	rplD	0	1247826	1248449	-1	3	0.00177935943060498	624	1	50S ribosomal protein L4
AGF957_06100	rplE	0	1242967	1243509	-1	0	0	543	0	50S ribosomal protein L5
AGF957_06085	rplF	0	1241311	1241847	-1	1	0.00206611570247934	537	1	50S ribosomal protein L6
AGF957_04665	rplI	0	963596	964048	1	5	0.00735294117647059	453	3	50S ribosomal protein L9
AGF957_00310	rplK	0	66590	67015	-1	0	0	426	0	50S ribosomal protein L11
AGF957_01050	rplM	0	210513	210959	-1	0	0	447	0	50S ribosomal protein L13
AGF957_06110	rplN	0	1243922	1244290	-1	1	0.003003003003003	369	1	50S ribosomal protein L14
AGF957_06065	rplO	0	1239486	1239926	-1	1	0.00251889168765743	441	1	50S ribosomal protein L15
AGF957_06125	rplP	0	1244819	1245232	-1	5	0.00536193029490617	414	2	50S ribosomal protein L16
AGF957_06025	rplQ	0	1234732	1235118	-1	0	0	387	0	50S ribosomal protein L17
AGF957_06080	rplR	0	1240850	1241206	-1	20	0.0062111801242236	357	2	50S ribosomal protein L18
AGF957_02495	rplS	0	497983	498330	-1	0	0	348	0	50S ribosomal protein L19
AGF957_09520	rplT	0	1924520	1924879	1	7	0.00308641975308642	360	1	50S ribosomal protein L20
AGF957_08235	rplU	0	1669698	1670012	-1	5	0.00704225352112676	315	2	50S ribosomal protein L21
AGF957_06135	rplV	0	1245902	1246246	-1	0	0	345	0	50S ribosomal protein L22
AGF957_06150	rplW	0	1247530	1247826	-1	1	0.00373134328358209	297	1	50S ribosomal protein L23
AGF957_06105	rplX	0	1243533	1243838	-1	0	0	306	0	50S ribosomal protein L24
AGF957_08225	rpmA	0	1669039	1669332	-1	0	0	294	0	50S ribosomal protein L27
AGF957_08670	rpmB	0	1758222	1758410	-1	5	0.00584795321637427	189	1	50S ribosomal protein L28
AGF957_06070	rpmD	0	1240140	1240322	-1	1	0.00606060606060606	183	1	50S ribosomal protein L30
AGF957_02535	rpmE2	0	504293	504553	1	6	0.00425531914893617	261	1	type B 50S ribosomal protein L31
AGF957_09100	rpmF	0	1848714	1848896	1	1	0.00606060606060606	183	1	50S ribosomal protein L32
AGF957_03760	rpmG	0	773252	773404	1	0	0	153	0	50S ribosomal protein L33
AGF957_02575	rpmH	0	512085	512291	1	0	0	207	0	50S ribosomal protein L34
AGF957_09515	rpmI	0	1924264	1924461	1	0	0	198	0	50S ribosomal protein L35
AGF957_06045	rpmJ	0	1236901	1237017	-1	0	0	117	0	50S ribosomal protein L36
AGF957_06030	rpoA	0	1235133	1236071	-1	0	0	939	0	DNA-directed RNA polymerase subunit alpha
AGF957_01775	rpoB	0	373812	377429	-1	13	0.00184218606079214	3618	6	DNA-directed RNA polymerase subunit beta
AGF957_01770	rpoC	0	370075	373716	-1	11	0.00152532031726663	3642	5	DNA-directed RNA polymerase subunit beta'
AGF957_01875	rpoD	0	396302	397411	-1	0	0	1110	0	RNA polymerase sigma factor RpoD
AGF957_09365	rpoE	0	1890166	1890735	1	1	0.00194931773879142	570	1	DNA-directed RNA polymerase subunit delta
AGF957_02765	rpoY	0	555474	555704	-1	0	0	231	0	DNA-directed RNA polymerase subunit epsilon
AGF957_06420	rpsA	0	1288101	1289306	1	4	0.000920810313075506	1206	1	30S ribosomal protein S1
AGF957_05640	rpsB	0	1145383	1146150	-1	4	0.00289017341040462	768	2	30S ribosomal protein S2
AGF957_06130	rpsC	0	1245236	1245889	-1	0	0	654	0	30S ribosomal protein S3
AGF957_04680	rpsD	0	966039	966650	1	6	0.00362976406533575	612	2	30S ribosomal protein S4
AGF957_06075	rpsE	0	1240337	1240831	-1	2	0.00224215246636771	495	1	30S ribosomal protein S5
AGF957_02940	rpsF	0	591579	591869	1	6	0.00381679389312977	291	1	30S ribosomal protein S6
AGF957_02695	rpsG	0	536876	537346	1	1	0.00235849056603774	471	1	30S ribosomal protein S7
AGF957_06090	rpsH	0	1242162	1242560	-1	0	0	399	0	30S ribosomal protein S8
AGF957_01045	rpsI	0	210100	210492	-1	3	0.00564971751412429	393	2	30S ribosomal protein S9
AGF957_06165	rpsJ	0	1249173	1249481	-1	0	0	309	0	30S ribosomal protein S10
AGF957_06035	rpsK	0	1236117	1236500	-1	0	0	384	0	30S ribosomal protein S11
AGF957_02690	rpsL	0	536442	536855	1	0	0	414	0	30S ribosomal protein S12
AGF957_06040	rpsM	0	1236518	1236883	-1	0	0	366	0	30S ribosomal protein S13
AGF957_01155	rpsO	0	231166	231435	-1	0	0	270	0	30S ribosomal protein S15
AGF957_07080	rpsP	0	1416857	1417129	-1	4	0.00813008130081301	273	2	30S ribosomal protein S16
AGF957_06115	rpsQ	0	1244315	1244575	-1	0	0	261	0	30S ribosomal protein S17
AGF957_02950	rpsR	0	592501	592740	1	0	0	240	0	30S ribosomal protein S18
AGF957_06140	rpsS	0	1246262	1246540	-1	4	0.00396825396825397	279	1	30S ribosomal protein S19
AGF957_01890	rpsU	0	400054	400260	-1	1	0.0053475935828877	207	1	30S ribosomal protein S21
AGF957_06095	rpsZ	0	1242766	1242936	-1	0	0	171	0	type Z 30S ribosomal protein S14
AGF957_01200	rseP	0	242967	244226	-1	23	0.00793650793650794	1260	9	RIP metalloprotease RseP
AGF957_02655	rsgA	0	528302	529174	1	0	0	873	0	ribosome small subunit-dependent GTPase A
AGF957_02615	rsmA	0	518932	519807	1	11	0.00633713561470215	876	5	16S rRNA (adenine(1518)-N(6)/adenine(1519)-N(6))-dimethyltransferase RsmA
AGF957_05535	ruvA	0	1125465	1126061	1	0	0	597	0	Holliday junction branch migration protein RuvA
AGF957_06215	ruvB	0	1260249	1261247	-1	0	0	999	0	Holliday junction branch migration DNA helicase RuvB
AGF957_05575	ruvX	0	1130802	1131221	1	5	0.00529100529100529	420	2	Holliday junction resolvase RuvX
AGF957_03010	sacC	0	604330	605769	-1	41	0.00771604938271605	1440	10	sucrose-6-phosphate hydrolase
AGF957_00670	scpA	0	133872	134579	-1	2	0.00313479623824451	708	2	segregation/condensation protein A
AGF957_04625	sdaAA	0	955473	956345	-1	18	0.00763358778625954	873	6	L-serine ammonia-lyase	iron-sulfur-dependent	subunit alpha
AGF957_03035	secA	0	613646	616174	1	9	0.00131752305665349	2529	3	preprotein translocase subunit SecA
AGF957_03765	secE	0	773417	773593	1	0	0	177	0	preprotein translocase subunit SecE
AGF957_00165	secG	0	41719	41955	-1	0	0	237	0	preprotein translocase subunit SecG
AGF957_06060	secY	0	1238165	1239469	-1	5	0.00170212765957447	1305	2	preprotein translocase subunit SecY
AGF957_03255	sepF	0	666418	667083	1	0	0	666	0	cell division protein SepF
AGF957_05055	Ser_trna	0	1035332	1035418	1	0	0	87	0
AGF957_00025	smc	0	9710	13255	-1	1400	0.0050125313283208	3546	16	chromosome segregation protein SMC
AGF957_00155	smpB	0	38822	39289	-1	5	0.0023696682464455	468	1	SsrA-binding protein SmpB
AGF957_02725	soxR	0	545037	545408	1	0	0	372	0	MerR family transcriptional regulator
AGF957_04645	Spdsr37	0	959027	959092	1	0	0	66	0
AGF957_00570	spoVB	0	115686	117320	-1	2	0.000679347826086957	1635	1	polysaccharide biosynthesis protein
AGF957_05560	spx	0	1130026	1130424	1	0	0	399	0	transcriptional regulator Spx
AGF957_00350	Spy490380c	0	73777	73872	-1	0	0	96	0
AGF957_04195	srmB	0	869713	871056	1	412	0.00661157024793388	1344	8	DEAD/DEAH box helicase
AGF957_09545	srtA	0	1932837	1933586	1	20	0.00740740740740741	750	5	class A sortase
AGF957_02945	ssb	0	591891	592382	1	0	0	492	0	Single-stranded DNA-binding protein
AGF957_07205	ssrA	0	1442748	1443092	-1	0	0	345	0
AGF957_05825	SSRC10	0	1191669	1191782	1	0	0	114	0
AGF957_05565	SSRC41	0	1130425	1130535	1	0	0	111	0
AGF957_00825	sstT	0	163352	164566	-1	3	0.000914076782449726	1215	1	serine/threonine transporter SstT
AGF957_08600	sufB	0	1743517	1744935	-1	275	0.00391236306729264	1419	5	Fe-S cluster assembly protein SufB
AGF957_08620	sufC	0	1748012	1748782	-1	7	0.00144092219020173	771	1	Fe-S cluster assembly ATPase SufC
AGF957_08615	sufD	0	1746651	1747913	-1	10	0.00263852242744063	1263	3	Fe-S cluster assembly protein SufD
AGF957_08610	sufS	0	1745394	1746620	-1	14	0.00180995475113122	1227	2	cysteine desulfurase
AGF957_00865	tACO1	0	171390	172106	-1	10	0.00619195046439629	717	4	YebC/PmpR family DNA-binding transcriptional regulator
AGF957_03920	tadA	0	807756	808283	1	0	0	528	0	tRNA adenosine(34) deaminase TadA
AGF957_02605	tatD	0	517205	517996	1	18	0.00561009817671809	792	4	hydrolase TatD
AGF957_06640	tdk	0	1327599	1328177	1	9	0.00383141762452107	579	2	thymidine kinase
AGF957_09190	thiT	0	1861578	1862141	-1	8	0.00590551181102362	564	3	energy-coupled thiamine transporter ThiT
AGF957_06380	Thr_trna	0	1286784	1286856	-1	0	0	73	0
AGF957_00105	thrS	0	27109	29049	-1	1	0.000572409845449342	1941	1	threonine--tRNA ligase
AGF957_09360	tig	0	1888674	1889957	1	12	0.00346020761245675	1284	4	trigger factor
AGF957_04425	tilS	0	916433	917719	-1	10	0.00345125107851596	1287	4	tRNA(Ile)-lysidine synthetase
AGF957_00545	tmk	0	111643	112278	-1	0	0	636	0	dTMP kinase
AGF957_07895	topA	0	1598974	1601106	1	12	0.00208333333333333	2133	4	type I DNA topoisomerase
AGF957_05795	tpiA	0	1185188	1185946	1	2	0.00292397660818713	759	2	triose-phosphate isomerase
AGF957_09000	tracrRNA	0	1822015	1822105	-1	0	0	91	0
AGF957_00820	trkA	0	162515	163189	1	168	0.00822368421052632	675	5	potassium transporter Trk
AGF957_00815	trkG	0	161129	162505	1	1766	0.00483870967741936	1377	6	ATPase V
AGF957_07065	trmD	0	1414565	1415299	-1	0	0	735	0	tRNA (guanosine(37)-N1)-methyltransferase TrmD
AGF957_08805	Trp_trna	0	1783921	1783991	1	0	0	71	0
AGF957_04550	trpS	0	939934	940956	-1	5	0.001085776330076	1023	1	tryptophan--tRNA ligase
AGF957_07785	truB	0	1576079	1576963	-1	10	0.00627352572145546	885	5	tRNA pseudouridine(55) synthase TruB
AGF957_02925	trxA	0	588501	588815	1	0	0	315	0	thioredoxin
AGF957_04220	trxB	0	874161	875084	1	25	0.00721153846153846	924	6	thioredoxin-disulfide reductase
AGF957_02770	tsaB	0	555989	556687	1	2	0.00158730158730159	699	1	tRNA (adenosine(37)-N6)-threonylcarbamoyltransferase complex dimerization subunit type 1 TsaB
AGF957_02780	tsaD	0	557104	558120	1	5	0.00218340611353712	1017	2	tRNA (adenosine(37)-N6)-threonylcarbamoyltransferase complex transferase subunit TsaD
AGF957_05635	tsf	0	1144209	1145249	-1	0	0	1041	0	translation elongation factor Ts
AGF957_05770	tuf	0	1180385	1181581	1	0	0	1197	0	elongation factor Tu
AGF957_03210	typA	0	654811	656652	1	18	0.00180940892641737	1842	3	translational GTPase TypA
AGF957_06410	Tyr_trna	0	1287774	1287854	1	0	0	81	0
AGF957_01785	tyrS	0	380050	381309	1	1	0.000881834215167548	1260	1	tyrosine--tRNA ligase
AGF957_01210	uppS	0	245131	245880	-1	1	0.00148148148148148	750	1	isoprenyl transferase
AGF957_04560	uup	0	942331	943950	1	128	0.00548696844993141	1620	8	ABC-F family ATPase
AGF957_02965	uvrA	0	595131	597956	1	49	0.00393081761006289	2826	10	excinuclease ABC subunit UvrA
AGF957_08425	uvrB	0	1705185	1707185	1	1392	0.00555247084952804	2001	10	excinuclease ABC subunit UvrB
AGF957_06400	Val_trna	0	1287149	1287221	-1	0	0	73	0
AGF957_07390	valS	0	1486898	1489546	-1	51	0.00545073375262055	2649	13	valine--tRNA ligase
AGF957_05665	ves	0	1153873	1154469	-1	12	0.00743494423791822	597	4	HutD
AGF957_01855	wcaA	0	392492	393430	-1	2	0.00118203309692671	939	1	glycosyltransferase family 2 protein
AGF957_08470	xapA	0	1713350	1714159	1	160	0.00823045267489712	810	6	purine-nucleoside phosphorylase
AGF957_07985	xerS	0	1617554	1618624	-1	0	0	1071	0	tyrosine recombinase XerS
AGF957_00475	xth	0	102000	102827	1	4	0.00134048257372654	828	1	exodeoxyribonuclease III
AGF957_00530	yabA	0	109642	109965	-1	0	0	324	0	DNA replication initiation control protein YabA
AGF957_00245	ybeY	0	56905	57402	-1	2	0.0022271714922049	498	1	rRNA maturation RNase YbeY
AGF957_00795	yceD	0	157870	158403	-1	13	0.00831600831600832	534	4	Cytoplasmic protein
AGF957_04465	ychF	0	925412	926599	-1	74	0.00841121495327103	1188	9	redox-regulated ATPase YchF
AGF957_03250	yggS	0	665734	666405	1	12	0.00661157024793388	672	4	YggS family pyridoxal phosphate-dependent enzyme
AGF957_02675	yhaM	0	531734	532672	1	103	0.00709219858156028	939	6	3'-5' exonuclease
AGF957_07225	yhcF	0	1445423	1445794	-1	0	0	372	0	GntR family transcriptional regulator
AGF957_05810	yidA	0	1188689	1189498	-1	1	0.00137174211248285	810	1	sugar-phosphatase
AGF957_00730	yidC	0	141770	142693	1	4	0.00360576923076923	924	3	membrane protein insertase YidC
AGF957_06920	yihA	0	1381013	1381612	-1	0	0	600	0	ribosome biogenesis GTP-binding protein YihA/YsxC
AGF957_07830	yjbJ	0	1585419	1585616	-1	0	0	198	0	CsbD family protein
AGF957_06575	yjbM	0	1314550	1315221	1	5	0.00495867768595041	672	3	GTP pyrophosphokinase
AGF957_02995	yloU	0	602077	602466	1	0	0	390	0	Uncharacterized protein Spy1535
AGF957_08660	yloV	0	1756038	1757702	-1	8	0.00200133422281521	1665	3	DAK2 domain-containing protein
AGF957_07075	ylqC	0	1416608	1416847	-1	0	0	240	0	RNA-binding protein
AGF957_07880	ylqF	0	1596337	1597185	1	0	0	849	0	ribosome biogenesis GTPase YlqF
AGF957_08000	ylxM	0	1621426	1621767	-1	2	0.00649350649350649	342	2	putative DNA-binding protein
AGF957_05070	ylxR	0	1037410	1037706	1	235	0.00746268656716418	297	2	DUF448 domain-containing protein
AGF957_00700	yneF	0	138237	138479	-1	0	0	243	0	UPF0154 protein MGAS10750_Spy0295
AGF957_01930	ypfJ	0	410220	410399	1	4	0.00617283950617284	180	1	Neutral zinc metallopeptidase family protein
AGF957_00910	yqeG	0	178768	179295	-1	0	0	528	0	YqeG family HAD IIIA-type phosphatase
AGF957_00905	yqeH	0	177650	178768	-1	3	0.000992063492063492	1119	1	ribosome biogenesis GTPase YqeH
AGF957_00890	yqeK	0	176014	176607	-1	19	0.00560747663551402	594	3	bis(5'-nucleosyl)-tetraphosphatase (symmetrical) YqeK
AGF957_09255	yqfA	0	1872438	1873088	-1	0	0	651	0	hemolysin III
AGF957_03370	yqxC	0	688257	689084	1	1060	0.00804289544235925	828	6	TlyA family rRNA (cytidine-2'-O)-methyltransferase
AGF957_05580	yrzB	0	1131232	1131537	1	0	0	306	0	UPF0473 protein SpyM51754
AGF957_08230	ysxB	0	1669360	1669686	-1	0	0	327	0	ribosomal-processing cysteine protease Prp
AGF957_00680	ytoI	0	135322	135783	-1	12	0.00721153846153846	462	3	CBS domain-containing protein

## Sheet: Table S3
AGF1037
locus_tag	gene_name	ncrna	start	end	strand	read_count	ins_index	gene_length	ins_count	fcn	Column1
AGF1037_04770	5S_rrna	0	1012844	1012963	-1	0	0	120	0
AGF1037_07220	accA	0	1499174	1499944	1	24	0.00288184438040346	771	2	acetyl-CoA carboxylase carboxyl transferase subunit alpha
AGF1037_07200	accB	0	1495981	1496487	1	21	0.00437636761487965	507	2	acetyl-CoA carboxylase biotin carboxyl carrier protein
AGF1037_07210	accC	0	1496938	1498302	1	38	0.0016273393002441	1365	2	acetyl-CoA carboxylase biotin carboxylase subunit
AGF1037_07215	accD	0	1498311	1499177	1	0	0	867	0	acetyl-CoA carboxylase	carboxyltransferase subunit beta
AGF1037_08330	aceF	0	1727784	1729196	-1	30	0.000786163522012579	1413	1	dihydrolipoamide acetyltransferase
AGF1037_08335	acoB	0	1729380	1730378	-1	0	0	999	0	alpha-ketoacid dehydrogenase subunit beta
AGF1037_08430	acpP	0	1746336	1746578	1	0	0	243	0	acyl carrier protein
AGF1037_03540	acpS	0	769770	770126	1	15	0.0031055900621118	357	1	holo-ACP synthase
AGF1037_00520	addA	0	107578	111210	-1	82	0.00214067278287462	3633	7	helicase-exonuclease AddAB subunit AddA
AGF1037_06795	adk	0	1422205	1422846	1	0	0	642	0	adenylate kinase
AGF1037_09315	Ala_trna	0	1911829	1911901	1	0	0	73	0
AGF1037_05945	alaS	0	1262114	1264732	1	0	0	2619	0	alanine--tRNA ligase
AGF1037_03545	alr	0	770123	771223	1	7	0.00100908173562059	1101	1	alanine racemase
AGF1037_05150	amaP	0	1094230	1094811	1	176	0.00763358778625954	582	4	alkaline shock response membrane anchor protein AmaP
AGF1037_09425	Arg_trna	0	1934030	1934103	1	0	0	74	0
AGF1037_01585	argS	0	338397	340088	-1	0	0	1692	0	arginine--tRNA ligase
AGF1037_07490	Asn_trna	0	1550775	1550848	-1	0	0	74	0
AGF1037_07590	asnS	0	1568756	1570102	-1	71	0.00329760923330585	1347	4	asparagine--tRNA ligase
AGF1037_09225	Asp_trna	0	1899467	1899539	1	0	0	73	0
AGF1037_01560	aspS	0	332212	333960	1	21	0.00126984126984127	1749	2	aspartate--tRNA ligase
AGF1037_00600	atpA	0	127576	129081	-1	6	0.000737463126843658	1506	1	F0F1 ATP synthase subunit alpha
AGF1037_00615	atpB	0	130145	130861	-1	41	0.00464396284829721	717	3	F0F1 ATP synthase subunit A
AGF1037_00590	atpD	0	125115	126521	-1	28	0.0015785319652723	1407	2	F0F1 ATP synthase subunit beta
AGF1037_00620	atpE	0	130896	131093	-1	0	0	198	0	F0F1 ATP synthase subunit C
AGF1037_00610	atpF	0	129633	130127	-1	0	0	495	0	F0F1 ATP synthase subunit B
AGF1037_00595	atpG	0	126682	127557	-1	7	0.00126742712294043	876	1	F0F1 ATP synthase subunit gamma
AGF1037_00605	atpH	0	129097	129633	-1	14	0.00413223140495868	537	2	F0F1 ATP synthase subunit delta
AGF1037_01155	Bacteria_small_SRP	0	246440	246538	-1	0	0	99	0
AGF1037_06440	birA	0	1348794	1349735	-1	56	0.00471698113207547	942	4	bifunctional biotin--[acetyl-CoA-carboxylase] ligase/biotin operon repressor BirA
AGF1037_07160	caiD	0	1489309	1490100	1	36	0.00280504908835905	792	2	enoyl-CoA hydratase
AGF1037_00155	cca	0	31883	33091	-1	0	0	1209	0	CCA tRNA nucleotidyltransferase
AGF1037_02325	ccpA	0	491512	492519	1	16	0.00110132158590308	1008	1	catabolite control protein A
AGF1037_08845	cdaA	0	1819102	1819953	1	17	0.00130378096479791	852	1	diadenylate cyclase CdaA
AGF1037_04160	cdsA	0	891195	891989	-1	0	0	795	0	phosphatidate cytidylyltransferase
AGF1037_02770	citB	0	597209	597850	1	16	0.00173010380622837	642	1	DNA-binding response regulator
AGF1037_06250	clpP	0	1313867	1314457	-1	44	0.0056390977443609	591	3	ATP-dependent Clp protease proteolytic subunit
AGF1037_00075	clpX	0	10685	11914	-1	144	0.00632339656729901	1230	7	ATP-dependent Clp protease ATP-binding subunit ClpX
AGF1037_00390	cmk	0	79238	79918	-1	34	0.00163132137030995	681	1	(d)CMP kinase
AGF1037_05285	coaA	0	1119739	1120659	-1	26	0.00241254523522316	921	2	type I pantothenate kinase
AGF1037_04310	coaB	0	927506	928204	-1	10	0.00158730158730159	699	1	phosphopantothenate--cysteine ligase
AGF1037_04305	coaC	0	926968	927513	-1	0	0	546	0	phosphopantothenoylcysteine decarboxylase
AGF1037_07735	coaD	0	1605076	1605567	1	33	0.00451467268623025	492	2	pantetheine-phosphate adenylyltransferase
AGF1037_02260	coaE	0	477813	478442	1	23	0.0017636684303351	630	1	dephospho-CoA kinase
AGF1037_07645	codY	0	1583314	1584096	-1	1	0.00141843971631206	783	1	GTP-sensing pleiotropic transcriptional regulator CodY
AGF1037_02440	cof	0	522399	523223	1	45	0.00403768506056528	825	3	Cof-type HAD-IIB family hydrolase
AGF1037_09605	AGF1037_09605	0	1952780	1953061	-1	18	0.0078740157480315	282	2	hypothetical protein
AGF1037_09645	AGF1037_09645	0	1955191	1955373	-1	0	0	183	0	hypothetical protein
AGF1037_09650	AGF1037_09650	0	1955348	1955485	-1	0	0	138	0	hypothetical protein
AGF1037_09655	AGF1037_09655	0	1955649	1955840	-1	0	0	192	0	hypothetical protein
AGF1037_02765	comP	0	596212	597216	1	83	0.00773480662983425	1005	7	two-component sensor histidine kinase
AGF1037_03460	corA	0	747423	748367	-1	12	0.00235017626321974	945	2	magnesium transporter
AGF1037_07940	cotS	0	1648495	1649286	1	9	0.00140252454417952	792	1	aminoglycoside phosphotransferase
AGF1037_04625	covR	0	988356	989042	-1	23	0.00646203554119548	687	4	two-component system response regulator CovR
AGF1037_01430	Cys_trna	0	304647	304717	-1	0	0	71	0
AGF1037_07290	cysE	0	1515840	1516424	1	37	0.00379506641366224	585	2	serine O-acetyltransferase
AGF1037_07300	cysS	0	1516925	1518268	1	34	0.00330578512396694	1344	4	cysteine--tRNA ligase
AGF1037_03095	ddl	0	669509	670555	-1	28	0.00212089077412513	1047	2	D-alanine--D-alanine ligase
AGF1037_04125	def	0	880653	881267	1	21	0.00541516245487365	615	3	peptide deformylase
AGF1037_07330	degV	0	1521440	1522300	1	80	0.00516129032258065	861	4	fatty acid-binding protein DegV
AGF1037_04600	der	0	982710	984020	-1	47	0.00254237288135593	1311	3	ribosome biogenesis GTPase Der
AGF1037_08755	dgkA	0	1805471	1805878	-1	0	0	408	0	UDP kinase
AGF1037_03305	divIB	0	712688	713842	-1	28	0.00288461538461538	1155	3	cell division protein FtsQ
AGF1037_03270	divIVA	0	706601	707359	-1	33	0.00292397660818713	759	2	cell division protein DivIVA
AGF1037_07410	dnaA	0	1532739	1534094	-1	19	0.00163800163800164	1356	2	chromosomal replication initiator protein DnaA
AGF1037_01495	dnaB	0	319476	320837	1	62	0.00163132137030995	1362	2	replicative DNA helicase
AGF1037_04610	dnaB2	0	984982	986151	-1	10	0.000949667616334283	1170	1	helicase loader
AGF1037_01930	dnaD	0	413512	414195	-1	16	0.00324675324675325	684	2	DNA replication protein DnaD
AGF1037_05680	dnaE	0	1205721	1208831	-1	28	0.00142857142857143	3111	4	DNA polymerase III subunit alpha
AGF1037_00495	dnaG	0	102531	104345	-1	31	0.0018359853121175	1815	3	DNA primase
AGF1037_04605	dnaI	0	984079	984981	-1	0	0	903	0	primosomal protein DnaI
AGF1037_07155	dnaJ	0	1487890	1489104	1	10	0.000914076782449726	1215	1	molecular chaperone DnaJ
AGF1037_07150	dnaK	0	1485360	1487186	1	34	0.00182370820668693	1827	3	molecular chaperone DnaK
AGF1037_08230	dnaN	0	1704056	1705192	-1	1	0.0009765625	1137	1	DNA polymerase III subunit beta
AGF1037_06435	dnaX	0	1346720	1348402	1	53	0.00264026402640264	1683	4	DNA polymerase III subunit gamma/tau
AGF1037_07805	dps	0	1619700	1620227	1	45	0.00420168067226891	528	2	DNA starvation/stationary phase protection protein
AGF1037_07520	ecfA	0	1555547	1556386	1	21	0.00264550264550265	840	2	energy-coupling factor ABC transporter ATP-binding protein
AGF1037_07525	ecfA2	0	1556362	1557204	1	34	0.00395256916996047	843	3	energy-coupling factor transporter ATPase
AGF1037_07530	ecfT	0	1557197	1557997	1	0	0	801	0	cobalt ABC transporter permease
AGF1037_03490	efp	0	754915	755472	1	56	0.00596421471172962	558	3	elongation factor P
AGF1037_00720	eno	0	155796	157103	-1	22	0.00169779286926995	1308	2	phosphopyruvate hydratase
AGF1037_08750	era	0	1804455	1805351	-1	0	0	897	0	GTPase Era
AGF1037_00110	eRG12	0	18250	19263	-1	12	0.00219058050383352	1014	2	phosphomevalonate kinase
AGF1037_00730	ezrA	0	158561	160285	-1	6	0.00128783000643915	1725	2	septation ring formation regulator EzrA
AGF1037_07185	fabD	0	1493066	1493986	1	38	0.00241254523522316	921	2	ACP S-malonyltransferase
AGF1037_07195	fabF	0	1494747	1495979	1	33	0.0036036036036036	1233	4	beta-ketoacyl-ACP synthase II
AGF1037_07190	fabG	0	1493998	1494732	1	28	0.00302114803625378	735	2	3-oxoacyl-[acyl-carrier-protein] reductase
AGF1037_07170	fabH	0	1490611	1491585	1	37	0.00227790432801822	975	2	3-oxoacyl-ACP synthase
AGF1037_07180	fabK	0	1492069	1493040	1	33	0.00114285714285714	972	1	enoyl-[acyl-carrier-protein] reductase FabK
AGF1037_07205	fabZ	0	1496484	1496906	1	12	0.0026246719160105	423	1	3-hydroxyacyl-ACP dehydratase FabZ
AGF1037_05570	fba	0	1182288	1183169	1	0	0	882	0	fructose-bisphosphate aldolase
AGF1037_04350	fhs1	0	934699	936369	1	811	0.00598404255319149	1671	9	formate--tetrahydrofolate ligase
AGF1037_00770	fldA	0	167098	167547	-1	0	0	450	0	flavodoxin
AGF1037_09625	fMet_trna	0	1953525	1953598	1	0	0	74	0
AGF1037_03675	fmhB	0	795514	796740	1	42	0.00180995475113122	1227	2	UDP-N-acetylmuramoylpentapeptide-lysine N(6)-alanyltransferase
AGF1037_02740	fmt	0	590479	591414	1	29	0.00237247924080664	936	2	methionyl-tRNA formyltransferase
AGF1037_00105	fni	0	17271	18263	-1	17	0.00111856823266219	993	1	type 2 isopentenyl-diphosphate Delta-isomerase
AGF1037_06985	folB	0	1457902	1458261	1	0	0	360	0	dihydroneopterin aldolase
AGF1037_06970	folC	0	1455220	1456488	1	3	0.00174978127734033	1269	2	dihydrofolate synthase
AGF1037_03205	folD	0	690645	691499	-1	27	0.0038961038961039	855	3	bifunctional methylenetetrahydrofolate dehydrogenase/methenyltetrahydrofolate cyclohydrolase
AGF1037_06975	folE	0	1456520	1457086	1	65	0.00391389432485323	567	2	GTP cyclohydrolase I FolE
AGF1037_06990	folK	0	1458258	1458758	1	32	0.00443458980044346	501	2	2-amino-4-hydroxy-6-hydroxymethyldihydropteridine diphosphokinase
AGF1037_06980	folP	0	1457095	1457895	1	0	0	801	0	dihydropteroate synthase
AGF1037_08805	frr	0	1812710	1813267	-1	4	0.00198807157057654	558	1	ribosome recycling factor
AGF1037_03300	ftsA	0	711114	712478	-1	0	0	1365	0	cell division protein FtsA
AGF1037_07615	ftsE	0	1576209	1576901	-1	1	0.0016025641025641	693	1	cell division ATP-binding protein FtsE
AGF1037_08165	ftsH	0	1690528	1692507	-1	10	0.000561167227833895	1980	1	ATP-dependent zinc metalloprotease FtsH
AGF1037_04975	ftsK	0	1055467	1057899	-1	68	0.00228310502283105	2433	5	cell division protein FtsK
AGF1037_02605	ftsL	0	559970	560293	1	5	0.00342465753424658	324	1	cell division protein FtsL
AGF1037_03720	ftsW	0	805228	806502	-1	1	0.000871080139372822	1275	1	cell division protein FtsW
AGF1037_07610	ftsX	0	1575287	1576216	-1	9	0.001194743130227	930	1	permease-like cell division protein FtsX
AGF1037_02445	ftsY	0	523223	524758	1	17	0.00144613159797542	1536	2	signal recognition particle-docking protein FtsY
AGF1037_03295	ftsZ	0	709771	711090	-1	0	0	1320	0	cell division protein FtsZ
AGF1037_04790	fusA	0	1017257	1019335	-1	46	0.00267094017094017	2079	5	elongation factor G
AGF1037_00415	galE	0	85037	86053	-1	0	0	1017	0	UDP-glucose 4-epimerase GalE
AGF1037_01125	galU	0	238095	239000	1	6	0.00122549019607843	906	1	UTP--glucose-1-phosphate uridylyltransferase GalU
AGF1037_04785	gap	0	1015905	1016915	-1	37	0.0043956043956044	1011	4	type I glyceraldehyde-3-phosphate dehydrogenase
AGF1037_09010	gatA	0	1850390	1851856	1	13	0.000757002271006813	1467	1	Asp-tRNA(Asn)/Glu-tRNA(Gln) amidotransferase subunit GatA
AGF1037_09015	gatB	0	1851856	1853295	1	46	0.00385802469135802	1440	5	Asp-tRNA(Asn)/Glu-tRNA(Gln) amidotransferase subunit GatB
AGF1037_09005	gatC	0	1850088	1850390	1	0	0	303	0	Asp-tRNA(Asn)/Glu-tRNA(Gln) amidotransferase subunit GatC
AGF1037_08855	glmM	0	1820960	1822315	1	17	0.00163800163800164	1356	2	phosphoglucosamine mutase
AGF1037_03330	glmS	0	719508	721322	1	0	0	1815	0	glutamine--fructose-6-phosphate transaminase (isomerizing)
AGF1037_05030	glmU	0	1064021	1065406	-1	1	0.000801282051282051	1386	1	bifunctional UDP-N-acetylglucosamine diphosphorylase/glucosamine-1-phosphate N-acetyltransferase GlmU
AGF1037_06835	Gln_trna	0	1427774	1427845	-1	0	0	72	0
AGF1037_02635	glnQ	0	567061	567804	1	0	0	744	0	L-cystine import ATP-binding protein TcyN
AGF1037_07895	gloA	0	1639079	1639492	-1	60	0.00804289544235925	414	3	VOC family protein
AGF1037_09025	glpF	0	1854475	1855323	-1	0	0	849	0	aquaporin
AGF1037_01060	gltX	0	224917	226365	-1	15	0.00153256704980843	1449	2	glutamate--tRNA ligase
AGF1037_09585	Glu_trna	0	1950688	1950759	1	0	0	72	0
AGF1037_09615	Gly_trna	0	1953156	1953226	1	0	0	71	0
AGF1037_02515	glyQ	0	539011	539928	1	11	0.00120918984280532	918	1	glycine--tRNA ligase subunit alpha
AGF1037_02520	glyS	0	540140	542179	1	60	0.00163398692810458	2040	3	Glycine--tRNA ligase beta subunit
AGF1037_02725	gmk	0	586998	587624	1	18	0.00353982300884956	627	2	guanylate kinase
AGF1037_00740	gph	0	162589	163158	-1	64	0.00779727095516569	570	4	DNA gyrase subunit B
AGF1037_03125	gpmA	0	675692	676387	-1	0	0	696	0	phosphoglycerate mutase
AGF1037_01120	gpsA	0	237047	238063	1	67	0.00764192139737991	1017	7	NAD(P)H-dependent glycerol-3-phosphate dehydrogenase
AGF1037_02685	gpsB	0	578143	578469	1	0	0	327	0	cell division regulator GpsB
AGF1037_04570	greA	0	974340	974822	-1	28	0.00459770114942529	483	2	transcription elongation factor GreA
AGF1037_01385	groES	0	295789	296079	-1	0	0	291	0	co-chaperone GroES
AGF1037_01380	groL	0	294128	295753	-1	12	0.000683060109289617	1626	1	chaperonin GroEL
AGF1037_06185	group_1001	0	1305210	1305551	1	0	0	342	0	hypothetical protein
AGF1037_08315	group_1015	0	1724578	1724676	1	0	0	99	0	helix-turn-helix domain-containing protein
AGF1037_04105	group_3345	0	877551	877781	-1	0	0	231	0	hypothetical protein
AGF1037_08305	group_3378	0	1722611	1723051	-1	1	0.00251889168765743	441	1	NAD glycohydrolase inhibitor
AGF1037_04750	group_3393	0	1010928	1011881	1	539	0.00814901047729918	954	7	Integrase catalytic domain-containing protein
AGF1037_09255	group_3401	0	1900296	1901159	-1	34	0.0051413881748072	864	4	IS982 family transposase
AGF1037_01085	group_3704	0	229232	229726	-1	15	0.00224215246636771	495	1	carbonate dehydratase
AGF1037_00895	group_3735	0	193749	194444	-1	75	0.00797448165869218	696	5	cell wall anchor protein
AGF1037_00085	group_3745	0	12262	12759	-1	10	0.0022271714922049	498	1	dihydrofolate reductase
AGF1037_00090	group_3746	0	12839	13678	-1	0	0	840	0	thymidylate synthase
AGF1037_00095	group_3747	0	13886	15067	1	30	0.00281954887218045	1182	3	hydroxymethylglutaryl-CoA synthase
AGF1037_00100	group_3748	0	15048	16322	1	8	0.00174216027874564	1275	2	hydroxymethylglutaryl-CoA reductase	degradative
AGF1037_00410	group_3763	0	83652	84914	-1	4	0.000879507475813544	1263	1	sugar transporter
AGF1037_00435	group_3765	0	89790	90599	-1	137	0.00685871056241427	810	5	Glyco-trans-2-like domain-containing protein
AGF1037_00445	group_3767	0	92123	93103	-1	27	0.00113250283125708	981	1	rhamnosyltransferase
AGF1037_00450	group_3768	0	93096	94322	-1	23	0.00271493212669683	1227	3	glycosyltransferase
AGF1037_00455	group_3769	0	94350	95615	-1	24	0.00263157894736842	1266	3	glycosyltransferase
AGF1037_00460	group_3770	0	95634	96800	-1	42	0.00380589914367269	1167	4	phosphate/phosphonate ABC transporter ATP-binding protein
AGF1037_00465	group_3771	0	96800	97606	-1	0	0	807	0	LPS ABC transporter
AGF1037_02405	group_3831	0	509113	509823	1	4	0.003125	711	2	DNA-binding response regulator
AGF1037_03680	group_3894	0	796727	797962	1	13	0.00179694519317161	1236	2	peptidoglycan branched peptide synthesis protein
AGF1037_08190	group_4022	0	1695780	1696151	-1	0	0	372	0	septum formation initiation protein
AGF1037_07840	group_4045	0	1625651	1627219	-1	0	0	1569	0	Signal recognition particle protein
AGF1037_04005	group_4053	0	854652	856586	1	21	0.00114810562571757	1935	2	Site-specific DNA-methyltransferase (adenine-specific)
AGF1037_06845	group_4091	0	1428035	1428265	-1	6	0.00480769230769231	231	1	DUF2969 domain-containing protein
AGF1037_08410	group_4100	0	1741821	1743050	1	37	0.003613369467028	1230	4	CHAP domain-containing protein
AGF1037_04400	group_4103	0	944788	945156	1	83	0.00600600600600601	369	2	Protein essC
AGF1037_06645	group_4151	0	1400576	1400977	1	0	0	402	0	1-phosphatidylinositol-4-phosphate 5-kinase
AGF1037_02525	group_4164	0	542236	542589	1	5	0.00313479623824451	354	1	DUF896 domain-containing protein
AGF1037_00395	group_4178	0	79933	80409	-1	29	0.00465116279069767	477	2	LysM peptidoglycan-binding domain-containing protein
AGF1037_01540	group_4183	0	328832	329674	-1	10	0.00263504611330698	843	2	DUF368 domain-containing protein
AGF1037_02130	group_4196	0	457659	457787	-1	0	0	129	0	DUF4044 domain-containing protein
AGF1037_00400	group_4360	0	80641	81129	-1	10	0.00680272108843537	489	3	Pore forming protein
AGF1037_02640	group_4420	0	567910	568134	1	0	0	225	0	Membrane protein
AGF1037_05155	group_4452	0	1094822	1095010	1	8	0.00584795321637427	189	1	DUF2273 domain-containing protein
AGF1037_09305	group_4499	0	1908739	1909983	1	175	0.00356824264049955	1245	4	transporter
AGF1037_03275	group_4572	0	707369	708160	-1	51	0.00561009817671809	792	4	RNA binding protein
AGF1037_01500	group_4590	0	320854	321132	1	0	0	279	0	Biofilm formation stimulator VEG
AGF1037_07285	group_4677	0	1515079	1515831	1	38	0.00442477876106195	753	3	SseB domain-containing protein
AGF1037_08840	group_4689	0	1817656	1818975	-1	42	0.00589225589225589	1320	7	Lipid II isoglutaminyl synthase (glutamine-hydrolyzing) subunit MurT
AGF1037_08835	group_4690	0	1816865	1817656	-1	5	0.00140252454417952	792	1	glutamine amidotransferase
AGF1037_04300	group_4692	0	926322	926891	-1	0	0	570	0	pantothenic acid transporter pant
AGF1037_01695	group_4699	0	361484	361753	1	0	0	270	0	IreB family regulatory phosphoprotein
AGF1037_07060	group_4849	0	1471313	1471525	-1	4	0.00520833333333333	213	1	DUF4649 domain-containing protein
AGF1037_02390	group_4880	0	505965	506339	1	25	0.00591715976331361	375	2	PTS mannose family transporter subunit IIA
AGF1037_06130	group_900	0	1300896	1301351	-1	13	0.0048661800486618	456	2	HicB-like domain-containing protein
AGF1037_09205	group_933	0	1894655	1895407	-1	0	0	753	0	DUF45 domain-containing protein
AGF1037_08985	group_974	0	1843372	1845345	-1	184	0.0056274620146314	1974	10	DNA primase
AGF1037_03935	group_987	0	842745	843101	1	0	0	357	0	XRE family transcriptional regulator
AGF1037_03955	group_991	0	844951	845334	-1	38	0.00578034682080925	384	2	ASCH domain-containing protein
AGF1037_07145	grpE	0	1484442	1484984	1	4	0.00408997955010225	543	2	nucleotide exchange factor GrpE
AGF1037_07905	gyrA	0	1640310	1642817	-1	73	0.00310008857395926	2508	7	DNA gyrase subunit A
AGF1037_00735	gyrB	0	160636	162588	-1	22	0.00170648464163823	1953	3	DNA topoisomerase (ATP-hydrolyzing) subunit B
AGF1037_07360	hipB	0	1525759	1526235	-1	6	0.00232558139534884	477	1	Cro/Cl family transcriptional regulator
AGF1037_09470	His_trna	0	1934819	1934891	1	0	0	73	0
AGF1037_02065	hisJ	0	444635	446812	1	37	0.00101988781234064	2178	2	amino acid ABC transporter permease
AGF1037_02630	hisM	0	566258	567061	1	0	0	804	0	amino acid ABC transporter permease
AGF1037_01555	hisS	0	330571	331860	1	25	0.00172265288544358	1290	2	histidine--tRNA ligase
AGF1037_05865	holA	0	1245148	1246188	1	20	0.0032017075773746	1041	3	DNA polymerase III subunit delta
AGF1037_06230	holB	0	1310555	1311427	-1	0	0	873	0	DNA polymerase III subunit delta'
AGF1037_03820	hprK	0	825598	826512	-1	7	0.00242718446601942	915	2	HPr(Ser) kinase/phosphatase
AGF1037_07140	hrcA	0	1483366	1484400	1	9	0.00107296137339056	1035	1	heat-inducible transcriptional repressor HrcA
AGF1037_08195	hslR	0	1696138	1696410	-1	0	0	273	0	Uncharacterized protein YabO
AGF1037_03140	hup	0	680302	680577	-1	7	0.00401606425702811	276	1	DNA-binding protein HU
AGF1037_09580	Ile_trna	0	1950598	1950671	1	0	0	74	0
AGF1037_09440	Ile2_trna	0	1934284	1934357	1	0	0	74	0
AGF1037_03265	ileS	0	703534	706335	-1	69	0.00198255352894528	2802	5	Isoleucine--tRNA ligase
AGF1037_06800	infA	0	1422964	1423182	1	0	0	219	0	translation initiation factor IF-1
AGF1037_07975	infB	0	1652676	1655579	1	41	0.00153022188217292	2904	4	translation initiation factor IF-2
AGF1037_00385	infC	0	78546	79076	-1	24	0.00418410041841004	531	2	translation initiation factor IF-3
AGF1037_03180	ispA	0	687244	688116	-1	16	0.00254452926208651	873	2	polyprenyl synthetase family protein
AGF1037_05175	khtT	0	1096464	1097105	1	0	0	642	0	GntR family transcriptional regulator
AGF1037_00650	lCB5	0	139729	140751	-1	24	0.00325732899022801	1023	3	diacylglycerol kinase
AGF1037_07910	ldh	0	1643009	1643992	1	9	0.00225733634311512	984	2	L-lactate dehydrogenase
AGF1037_03395	lepB	0	735259	735852	-1	13	0.00373831775700935	594	2	signal peptidase I
AGF1037_09420	Leu_trna	0	1933931	1934015	1	0	0	85	0
AGF1037_01305	leuS	0	278385	280886	-1	35	0.00088809946714032	2502	2	leucine--tRNA ligase
AGF1037_00655	ligA	0	140765	142723	-1	10	0.000566893424036281	1959	1	NAD-dependent DNA ligase LigA
AGF1037_08325	lpdA	0	1725864	1727627	-1	24	0.00125944584382872	1764	2	dihydrolipoyl dehydrogenase
AGF1037_09400	lplA	0	1929726	1930715	1	353	0.00336700336700337	990	3	lipoate--protein ligase
AGF1037_09230	Lys_trna	0	1899571	1899643	1	0	0	73	0
AGF1037_00300	lysR	0	61974	62888	-1	86	0.00728155339805825	915	6	LysR family transcriptional regulator
AGF1037_03775	lysS	0	817194	818687	-1	9	0.000743494423791822	1494	1	lysine--tRNA ligase
AGF1037_05335	manB	0	1129852	1131567	-1	31	0.00129449838187702	1716	2	phosphoglucomutase
AGF1037_06480	map	0	1359117	1359977	1	0	0	861	0	methionyl aminopeptidase
AGF1037_07165	marR	0	1490176	1490610	1	0	0	435	0	MarR family transcriptional regulator
AGF1037_00370	mdoB	0	75388	77571	1	44	0.00203458799593082	2184	4	alkaline phosphatase
AGF1037_05625	mecA	0	1192311	1193072	1	16	0.00291545189504373	762	2	Adapter protein MecA
AGF1037_09435	Met_trna	0	1934189	1934262	1	0	0	74	0
AGF1037_05085	metG	0	1076480	1078477	-1	1298	0.00555864369093941	1998	10	methionine--tRNA ligase
AGF1037_06450	metK	0	1352823	1354019	1	22	0.00185528756957328	1197	2	methionine adenosyltransferase
AGF1037_03650	mgtA	0	789702	792383	-1	62	0.00207125103562552	2682	5	calcium-translocating P-type ATPase	PMCA-type
AGF1037_04575	mltG	0	974897	976510	-1	187	0.0075705437026841	1614	11	Endolytic murein transglycosylase
AGF1037_07850	mngR	0	1627680	1628378	-1	20	0.00158730158730159	699	1	GntR family transcriptional regulator
AGF1037_01460	mnmA	0	312716	313837	1	38	0.00198019801980198	1122	2	tRNA 2-thiouridine(34) synthase MnmA
AGF1037_02615	mraY	0	562554	563564	1	1	0.0010989010989011	1011	1	phospho-N-acetylmuramoyl-pentapeptide-transferase
AGF1037_05015	mtnN	0	1062477	1063172	-1	9	0.00159489633173844	696	1	5'-methylthioadenosine/adenosylhomocysteine nucleosidase
AGF1037_06995	murB	0	1458908	1459795	1	12	0.00125	888	1	UDP-N-acetylmuramate dehydrogenase
AGF1037_04585	murC	0	977155	978486	-1	19	0.00166805671392827	1332	2	UDP-N-acetylmuramate--L-alanine ligase
AGF1037_03315	murD	0	714918	716282	-1	22	0.00244100895036615	1365	3	UDP-N-acetylmuramoyl-L-alanine--D-glutamate ligase
AGF1037_06265	murE	0	1317229	1318674	1	11	0.00153609831029186	1446	2	UDP-N-acetylmuramoyl-L-alanyl-D-glutamate--L-lysi ne ligase
AGF1037_03090	murF	0	667925	669310	-1	47	0.00320512820512821	1386	4	UDP-N-acetylmuramoyl-tripeptide--D-alanyl-D-alani ne ligase
AGF1037_03310	murG	0	713843	714925	-1	18	0.00205128205128205	1083	2	UDP-N-acetylglucosamine--N-acetylmuramyl-(pentape ptide) pyrophosphoryl-undecaprenol N-acetylglucosamine transferase
AGF1037_00115	mvaD	0	19256	20200	-1	0	0	945	0	diphosphomevalonate decarboxylase
AGF1037_00120	mvk	0	20182	21060	-1	0	0	879	0	mevalonate kinase
AGF1037_04730	nadD	0	1008034	1008666	-1	0	0	633	0	nicotinate-nucleotide adenylyltransferase
AGF1037_02660	nadE	0	572272	573096	1	0	0	825	0	ammonia-dependent NAD(+) synthetase
AGF1037_07090	nadK	0	1475489	1476325	1	0	0	837	0	NAD kinase
AGF1037_07070	nifS	0	1471932	1473059	-1	63	0.00295275590551181	1128	3	cysteine desulfurase
AGF1037_05975	nrdE	0	1269255	1271414	-1	100	0.00257201646090535	2160	5	class 1b ribonucleoside-diphosphate reductase subunit alpha
AGF1037_05970	nrdF	0	1268136	1269095	-1	0	0	960	0	class 1b ribonucleoside-diphosphate reductase subunit beta
AGF1037_05980	nrdH	0	1271434	1271652	-1	0	0	219	0	NrdH-redoxin
AGF1037_04225	nrdI	0	909592	910053	1	0	0	462	0	class Ib ribonucleoside-diphosphate reductase assembly flavoprotein NrdI
AGF1037_07960	nusA	0	1650904	1652049	1	16	0.00290697674418605	1146	3	transcription termination/antitermination protein NusA
AGF1037_03500	nusB	0	755900	756349	1	25	0.00493827160493827	450	2	transcription antitermination factor NusB
AGF1037_06650	oafA	0	1400974	1402749	1	40	0.00312695434646654	1776	5	acetyltransferase
AGF1037_02125	obgE	0	456291	457604	-1	70	0.00422654268808115	1314	5	GTPase ObgE
AGF1037_06855	parC	0	1429657	1432080	-1	63	0.00137488542621448	2424	3	DNA topoisomerase IV subunit A
AGF1037_06865	parE	0	1433202	1435151	-1	38	0.00341880341880342	1950	6	DNA topoisomerase IV subunit B
AGF1037_02670	pbp1a	0	574660	576828	-1	14	0.00102406554019457	2169	2	penicillin-binding protein PBP1A
AGF1037_02610	pbp2X	0	560297	562552	1	60	0.00246184145741014	2256	5	penicillin-binding protein PBP2X
AGF1037_09075	pcrA	0	1866170	1868485	1	25	0.000479616306954436	2316	1	DNA helicase PcrA
AGF1037_08340	pdhA	0	1730437	1731405	-1	8	0.0011454753722795	969	1	pyruvate dehydrogenase
AGF1037_05675	pfkA	0	1204628	1205641	-1	10	0.00219058050383352	1014	2	6-phosphofructokinase
AGF1037_01145	pgi	0	243464	244813	-1	20	0.00329218106995885	1350	4	glucose-6-phosphate isomerase
AGF1037_04775	pgk	0	1013345	1014541	-1	32	0.00278293135435993	1197	3	Phosphoglycerate kinase
AGF1037_07515	pgsA	0	1555002	1555544	1	0	0	543	0	CDP-diacylglycerol--glycerol-3-phosphate 3-phosphatidyltransferase
AGF1037_09455	Phe_trna	0	1934560	1934632	1	0	0	73	0
AGF1037_00560	pheS	0	120391	121434	-1	1	0.00106382978723404	1044	1	phenylalanine--tRNA ligase subunit alpha
AGF1037_00550	pheT	0	117269	119674	-1	11	0.00138504155124654	2406	3	phenylalanine--tRNA ligase subunit beta
AGF1037_02755	pknB	0	593501	595396	1	143	0.0070298769771529	1896	12	Stk1 family PASTA domain-containing Ser/Thr kinase
AGF1037_05850	plsC	0	1241239	1241979	1	47	0.00749625187406297	741	5	1-acyl-sn-glycerol-3-phosphate acyltransferase
AGF1037_08425	plsX	0	1745336	1746343	1	33	0.00220264317180617	1008	2	phosphate acyltransferase PlsX
AGF1037_06870	plsY	0	1435285	1435926	1	0	0	642	0	glycerol-3-phosphate 1-O-acyltransferase PlsY
AGF1037_02655	pncB	0	570815	572275	1	2	0.000760456273764259	1461	1	nicotinate phosphoribosyltransferase
AGF1037_07280	pnp	0	1512954	1515086	1	1431	0.00833333333333333	2133	16	polyribonucleotide nucleotidyltransferase
AGF1037_01210	polA	0	254129	256771	-1	88	0.00252206809583859	2643	6	DNA polymerase I
AGF1037_04140	polC	0	882657	887054	-1	145	0.00353624652690073	4398	14	PolC-type DNA polymerase III
AGF1037_06295	ppaC	0	1323477	1324412	-1	8	0.00118623962040332	936	1	manganese-dependent inorganic pyrophosphatase
AGF1037_08630	prfA	0	1779233	1780312	-1	0	0	1080	0	peptide chain release factor 1
AGF1037_07620	prfB	0	1576944	1577927	-1	0	0	984	0	peptide chain release factor 2
AGF1037_02735	priA	0	588028	590412	1	69	0.00279459711224965	2385	6	primosomal protein N'
AGF1037_09640	Pro_trna	0	1954801	1954874	-1	0	0	74	0
AGF1037_04150	proS	0	887773	889617	-1	0	0	1845	0	proline--tRNA ligase
AGF1037_08415	prs1	0	1743284	1744246	1	77	0.0069204152249135	963	6	ribose-phosphate diphosphokinase
AGF1037_07075	prs2	0	1473056	1474036	-1	28	0.00226500566251416	981	2	ribose-phosphate diphosphokinase
AGF1037_07100	pta	0	1477230	1478219	1	40	0.00336700336700337	990	3	phosphate acetyltransferase
AGF1037_02750	pTC1	0	592764	593504	1	41	0.00599700149925037	741	4	Stp1/IreP family PP2C-type Ser/Thr phosphatase
AGF1037_08210	pth	0	1701416	1701985	-1	31	0.00584795321637427	570	3	aminoacyl-tRNA hydrolase
AGF1037_06395	ptsH	0	1338688	1338951	1	0	0	264	0	phosphocarrier protein HPr
AGF1037_06400	ptsI	0	1338956	1340689	1	43	0.0025624599615631	1734	4	Phosphoenolpyruvate-protein phosphotransferase
AGF1037_05670	pyk	0	1203063	1204565	-1	20	0.00221729490022173	1503	3	pyruvate kinase
AGF1037_08810	pyrH	0	1813297	1814025	-1	12	0.0015220700152207	729	1	UMP kinase
AGF1037_06385	racE	0	1337083	1337877	-1	0	0	795	0	glutamate racemase
AGF1037_01680	recA	0	359440	360576	1	8	0.001953125	1137	2	recombinase RecA
AGF1037_07670	recG	0	1589628	1591643	-1	86	0.00275482093663912	2016	5	ATP-dependent DNA helicase RecG
AGF1037_08420	recO	0	1744462	1745226	1	0	0	765	0	DNA repair protein RecO
AGF1037_03100	recR	0	670725	671321	-1	0	0	597	0	recombination mediator RecR
AGF1037_02675	recU	0	576815	577423	-1	35	0.00364298724954463	609	2	Holliday junction resolvase RecU
AGF1037_00525	rexB	0	111207	114431	-1	74	0.0017223561832587	3225	5	ATP-dependent nuclease subunit B
AGF1037_02340	rfaB	0	495214	496548	1	309	0.00499168053244592	1335	6	1	2-diacylglycerol 3-glucosyltransferase
AGF1037_01900	rfbA	0	408440	409309	-1	0	0	870	0	glucose-1-phosphate thymidylyltransferase RfbA
AGF1037_01890	rfbB	0	406573	407619	-1	0	0	1047	0	dTDP-glucose 4	6-dehydratase
AGF1037_01895	rfbC	0	407847	408440	-1	0	0	594	0	Protein RmlC-like protein
AGF1037_00480	rfbD	0	99805	100659	-1	20	0.0012987012987013	855	1	dTDP-4-dehydrorhamnose reductase
AGF1037_05630	rfe	0	1193130	1194248	1	66	0.00396825396825397	1119	4	undecaprenyl-phosphate alpha-N-acetylglucosaminyl 1-phosphate transferase
AGF1037_05210	ribF	0	1105167	1106099	1	17	0.00119047619047619	933	1	bifunctional riboflavin kinase/FAD synthetase
AGF1037_00220	rimM	0	44354	44872	-1	6	0.00213675213675214	519	1	ribosome maturation factor RimM
AGF1037_07955	rimP	0	1650272	1650721	1	0	0	450	0	ribosome maturation factor RimP
AGF1037_02690	RNaseP_bact_b	0	578483	578851	1	0	0	369	0
AGF1037_02420	rnc	0	512083	512775	1	2192	0.00801282051282051	693	5	ribonuclease III
AGF1037_03400	rnhC	0	735863	736771	-1	50	0.00366300366300366	909	3	ribonuclease HIII
AGF1037_08360	rnj2	0	1735039	1736700	-1	38	0.00267379679144385	1662	4	Ribonuclease J 2
AGF1037_08095	rnjA	0	1674755	1676437	1	62	0.0033003300330033	1683	5	ribonuclease J
AGF1037_04880	rnmV	0	1038570	1039139	-1	38	0.00584795321637427	570	3	ribonuclease M5
AGF1037_01035	rnpA	0	220023	220382	-1	25	0.00308641975308642	360	1	ribonuclease P protein component
AGF1037_02720	rny	0	585177	586784	1	59	0.00414364640883978	1608	6	ribonuclease Y
AGF1037_01950	rnz	0	417896	418825	-1	56	0.00597371565113501	930	5	ribonuclease Z
AGF1037_04830	rpe	0	1027283	1027945	-1	23	0.0033500837520938	663	2	ribulose-phosphate 3-epimerase
AGF1037_06945	rpiA	0	1450161	1450844	-1	153	0.00487012987012987	684	3	ribose-5-phosphate isomerase RpiA
AGF1037_07970	rpl7Ae	0	1652354	1652656	1	0	0	303	0	YlxQ-related RNA-binding protein
AGF1037_08820	rplA	0	1814746	1815435	-1	14	0.00322061191626409	690	2	50S ribosomal protein L1
AGF1037_06705	rplB	0	1412711	1413544	1	0	0	834	0	50S ribosomal protein L2
AGF1037_06690	rplC	0	1411124	1411750	1	23	0.00176991150442478	627	1	50S ribosomal protein L3
AGF1037_06695	rplD	0	1411774	1412397	1	24	0.00355871886120996	624	2	50S ribosomal protein L4
AGF1037_06750	rplE	0	1416714	1417256	1	15	0.00204498977505112	543	1	50S ribosomal protein L5
AGF1037_06765	rplF	0	1418376	1418912	1	28	0.00413223140495868	537	2	50S ribosomal protein L6
AGF1037_01490	rplI	0	318989	319441	1	23	0.00490196078431373	453	2	50S ribosomal protein L9
AGF1037_00030	rplJ	0	2970	3470	-1	0	0	501	0	50S ribosomal protein L10
AGF1037_08825	rplK	0	1815540	1815965	-1	3	0.00260416666666667	426	1	50S ribosomal protein L11
AGF1037_07345	rplM	0	1523554	1524000	1	15	0.00248138957816377	447	1	50S ribosomal protein L13
AGF1037_06740	rplN	0	1415933	1416301	1	24	0.003003003003003	369	1	50S ribosomal protein L14
AGF1037_06785	rplO	0	1420298	1420738	1	0	0	441	0	50S ribosomal protein L15
AGF1037_06725	rplP	0	1414991	1415404	1	29	0.00536193029490617	414	2	50S ribosomal protein L16
AGF1037_06825	rplQ	0	1425108	1425494	1	0	0	387	0	50S ribosomal protein L17
AGF1037_06770	rplR	0	1419017	1419373	1	0	0	357	0	50S ribosomal protein L18
AGF1037_00755	rplS	0	164926	165273	-1	32	0.00636942675159236	348	2	50S ribosomal protein L19
AGF1037_00375	rplT	0	77890	78249	-1	0	0	360	0	50S ribosomal protein L20
AGF1037_00315	rplU	0	63890	64204	-1	0	0	315	0	50S ribosomal protein L21
AGF1037_06715	rplV	0	1413977	1414321	1	0	0	345	0	50S ribosomal protein L22
AGF1037_06700	rplW	0	1412397	1412693	1	0	0	297	0	50S ribosomal protein L23
AGF1037_06745	rplX	0	1416385	1416690	1	0	0	306	0	50S ribosomal protein L24
AGF1037_00305	rpmA	0	63231	63524	-1	0	0	294	0	50S ribosomal protein L27
AGF1037_05585	rpmB	0	1184744	1184932	1	18	0.00584795321637427	189	1	50S ribosomal protein L28
AGF1037_06730	rpmC	0	1415414	1415620	1	0	0	207	0	50S ribosomal protein L29
AGF1037_06780	rpmD	0	1419901	1420083	1	0	0	183	0	50S ribosomal protein L30
AGF1037_00800	rpmE2	0	171237	171497	1	0	0	261	0	type B 50S ribosomal protein L31
AGF1037_01550	rpmF	0	330008	330190	-1	11	0.00606060606060606	183	1	50S ribosomal protein L32
AGF1037_01325	rpmG	0	282959	283111	-1	0	0	153	0	50S ribosomal protein L33
AGF1037_04915	rpmH	0	1044814	1045020	-1	0	0	207	0	50S ribosomal protein L34
AGF1037_00380	rpmI	0	78308	78505	-1	8	0.00558659217877095	198	1	50S ribosomal protein L35
AGF1037_06820	rpoA	0	1424155	1425093	1	0	0	939	0	DNA-directed RNA polymerase subunit alpha
AGF1037_06115	rpoB	0	1293032	1296649	-1	107	0.00214921707092416	3618	7	DNA-directed RNA polymerase subunit beta
AGF1037_06110	rpoC	0	1289295	1292936	-1	91	0.0024405125076266	3642	8	DNA-directed RNA polymerase subunit beta'
AGF1037_00490	rpoD	0	101413	102522	-1	37	0.002002002002002	1110	2	RNA polymerase sigma factor RpoD
AGF1037_05530	rpoE	0	1174515	1175093	1	31	0.00383141762452107	579	2	DNA-directed RNA polymerase subunit delta
AGF1037_08090	rpoY	0	1674523	1674753	1	0	0	231	0	DNA-directed RNA polymerase subunit epsilon
AGF1037_02730	rpoZ	0	587647	587964	1	16	0.00348432055749129	318	1	DNA-directed RNA polymerase subunit omega
AGF1037_06830	rpsA	0	1426442	1427647	-1	32	0.00184162062615101	1206	2	30S ribosomal protein S1
AGF1037_01765	rpsB	0	376372	377139	-1	20	0.00144508670520231	768	1	30S ribosomal protein S2
AGF1037_06720	rpsC	0	1414334	1414987	1	39	0.0033955857385399	654	2	30S ribosomal protein S3
AGF1037_01505	rpsD	0	321432	322043	1	41	0.00362976406533575	612	2	30S ribosomal protein S4
AGF1037_06775	rpsE	0	1419392	1419886	1	0	0	495	0	30S ribosomal protein S5
AGF1037_03440	rpsF	0	744999	745289	1	29	0.00763358778625954	291	2	30S ribosomal protein S6
AGF1037_04795	rpsG	0	1019784	1020254	-1	0	0	471	0	30S ribosomal protein S7
AGF1037_06760	rpsH	0	1417663	1418061	1	30	0.00277777777777778	399	1	30S ribosomal protein S8
AGF1037_07350	rpsI	0	1524021	1524413	1	16	0.00282485875706215	393	1	30S ribosomal protein S9
AGF1037_06685	rpsJ	0	1410742	1411050	1	0	0	309	0	30S ribosomal protein S10
AGF1037_06815	rpsK	0	1423726	1424109	1	6	0.00289017341040462	384	1	30S ribosomal protein S11
AGF1037_04800	rpsL	0	1020275	1020688	-1	2	0.00268096514745308	414	1	30S ribosomal protein S12
AGF1037_06810	rpsM	0	1423343	1423708	1	8	0.00303030303030303	366	1	30S ribosomal protein S13
AGF1037_04110	rpsO	0	878032	878301	-1	11	0.00823045267489712	270	2	30S ribosomal protein S15
AGF1037_00230	rpsP	0	45925	46197	-1	5	0.0040650406504065	273	1	30S ribosomal protein S16
AGF1037_06735	rpsQ	0	1415648	1415908	1	7	0.00425531914893617	261	1	30S ribosomal protein S17
AGF1037_03450	rpsR	0	745921	746160	1	0	0	240	0	30S ribosomal protein S18
AGF1037_06710	rpsS	0	1413683	1413961	1	0	0	279	0	30S ribosomal protein S19
AGF1037_00505	rpsU	0	105166	105342	-1	0	0	177	0	30S ribosomal protein S21
AGF1037_06755	rpsZ	0	1417287	1417457	1	0	0	171	0	type Z 30S ribosomal protein S14
AGF1037_04835	rsgA	0	1027955	1028827	-1	0	0	873	0	ribosome small subunit-dependent GTPase A
AGF1037_02600	rsmH	0	558952	559965	1	1	0.00109529025191676	1014	1	16S rRNA (cytosine(1402)-N(4))-methyltransferase RsmH
AGF1037_01660	ruvA	0	356413	357009	1	0	0	597	0	Holliday junction branch migration protein RuvA
AGF1037_06635	ruvB	0	1398977	1399975	1	9	0.00111111111111111	999	1	Holliday junction branch migration DNA helicase RuvB
AGF1037_01700	ruvX	0	361750	362169	1	0	0	420	0	Holliday junction resolvase RuvX
AGF1037_03510	sacC	0	757771	759210	-1	87	0.00617283950617284	1440	8	sucrose-6-phosphate hydrolase
AGF1037_03535	secA	0	767120	769648	1	67	0.00131752305665349	2529	3	preprotein translocase subunit SecA
AGF1037_01320	secE	0	282770	282946	-1	0	0	177	0	preprotein translocase subunit SecE
AGF1037_02285	secG	0	484073	484309	1	0	0	237	0	preprotein translocase subunit SecG
AGF1037_06790	secY	0	1420755	1422059	1	15	0.000851063829787234	1305	1	preprotein translocase subunit SecY
AGF1037_03285	sepF	0	708419	709084	-1	4	0.00166666666666667	666	1	cell division protein SepF
AGF1037_09620	Ser_trna	0	1953427	1953514	1	0	0	88	0
AGF1037_07225	serS	0	1500168	1501445	-1	57	0.00347523892267593	1278	4	serine--tRNA ligase
AGF1037_02295	smpB	0	486739	487206	1	0	0	468	0	SsrA-binding protein SmpB
AGF1037_05870	sodA	0	1246285	1246890	1	1	0.00183150183150183	606	1	superoxide dismutase
AGF1037_08130	soxR	0	1684818	1685189	-1	62	0.00597014925373134	372	2	MerR family transcriptional regulator
AGF1037_01470	Spdsr37	0	314420	314485	1	0	0	66	0
AGF1037_06260	spoVB	0	1315507	1317141	-1	44	0.00271739130434783	1635	4	polysaccharide biosynthesis protein
AGF1037_05215	spx	0	1106142	1106546	1	19	0.00547945205479452	405	2	Global transcriptional regulator Spx
AGF1037_05005	Spy490380c	0	1061557	1061652	-1	0	0	96	0
AGF1037_01745	Spy491738	0	370222	370306	1	0	0	85	0
AGF1037_02620	srmB	0	563749	565092	1	29	0.00330578512396694	1344	4	DEAD/DEAH box helicase
AGF1037_07900	srtA	0	1639568	1640317	-1	25	0.00296296296296296	750	2	class A sortase
AGF1037_03445	ssb	0	745311	745802	1	0	0	492	0	Single-stranded DNA-binding protein
AGF1037_05705	ssrA	0	1211723	1212067	1	11	0.00321543408360129	345	1
AGF1037_03655	SSRC10	0	792420	792533	-1	0	0	114	0
AGF1037_09410	Thr_trna	0	1933766	1933838	1	0	0	73	0
AGF1037_02345	thrS	0	496979	498919	1	12	0.00171722953634803	1941	3	threonine--tRNA ligase
AGF1037_08175	tilS	0	1693076	1694362	-1	0	0	1287	0	tRNA(Ile)-lysidine synthetase
AGF1037_02565	tkt	0	551496	553481	1	158	0.00391498881431767	1986	7	transketolase
AGF1037_06235	tmk	0	1311443	1312078	-1	54	0.00349040139616056	636	2	dTMP kinase
AGF1037_04435	topA	0	950176	952308	1	152	0.00364583333333333	2133	7	type I DNA topoisomerase
AGF1037_03685	tpiA	0	798257	799015	-1	23	0.00292397660818713	759	2	triose-phosphate isomerase
AGF1037_04655	trkA	0	993946	994620	1	40	0.00657894736842105	675	4	potassium transporter Trk
AGF1037_04650	trkG	0	992560	993936	1	49	0.00483870967741936	1377	6	ATPase V
AGF1037_00215	trmD	0	43633	44367	-1	7	0.00151057401812689	735	1	tRNA (guanosine(37)-N1)-methyltransferase TrmD
AGF1037_01920	trmK	0	412101	412787	-1	0	0	687	0	tRNA (adenine-N(1))-methyltransferase
AGF1037_09465	Trp_trna	0	1934737	1934807	1	0	0	71	0
AGF1037_07470	trpS	0	1543961	1544983	-1	29	0.00325732899022801	1023	3	tryptophan--tRNA ligase
AGF1037_03425	trxA	0	741921	742235	1	7	0.00352112676056338	315	1	thioredoxin
AGF1037_02645	trxB	0	568197	569120	1	2	0.00120192307692308	924	1	thioredoxin-disulfide reductase
AGF1037_08085	tsaB	0	1673540	1674238	-1	81	0.00634920634920635	699	4	tRNA (adenosine(37)-N6)-threonylcarbamoyltransferase complex dimerization subunit type 1 TsaB
AGF1037_08620	tsaC	0	1777820	1778410	-1	53	0.0075187969924812	591	4	L-threonylcarbamoyladenylate synthase
AGF1037_08075	tsaD	0	1672107	1673123	-1	25	0.00218340611353712	1017	2	tRNA (adenosine(37)-N6)-threonylcarbamoyltransferase complex transferase subunit TsaD
AGF1037_01760	tsf	0	375198	376238	-1	27	0.00106723585912487	1041	1	translation elongation factor Ts
AGF1037_03705	tuf	0	802099	803295	-1	22	0.00278293135435993	1197	3	elongation factor Tu
AGF1037_07825	typA	0	1622128	1623969	1	485	0.0060313630880579	1842	10	translational GTPase TypA
AGF1037_09460	Tyr_trna	0	1934650	1934730	1	0	0	81	0
AGF1037_06125	tyrS	0	1299270	1300529	1	18	0.0017636684303351	1260	2	tyrosine--tRNA ligase
AGF1037_05620	uppP	0	1191329	1192168	1	0	0	840	0	undecaprenyl-diphosphate phosphatase
AGF1037_04165	uppS	0	892002	892751	-1	14	0.00148148148148148	750	1	isoprenyl transferase
AGF1037_03465	uvrA	0	748572	751397	1	154	0.00432389937106918	2826	11	excinuclease ABC subunit UvrA
AGF1037_02060	uvrB	0	442465	444447	-1	91	0.00336134453781513	1983	6	excinuclease ABC subunit UvrB
AGF1037_05740	uvrC	0	1219279	1221063	-1	76	0.00497822028624767	1785	8	excinuclease ABC subunit UvrC
AGF1037_09635	Val_trna	0	1954529	1954601	-1	0	0	73	0
AGF1037_05380	valS	0	1136508	1139156	1	18	0.00125786163522013	2649	3	valine--tRNA ligase
AGF1037_00470	wcaA	0	97603	98541	-1	12	0.00236406619385343	939	2	glycosyltransferase family 2 protein
AGF1037_04530	xerS	0	968763	969833	-1	0	0	1071	0	tyrosine recombinase XerS
AGF1037_03190	xseA	0	688309	689649	-1	73	0.00331400165700083	1341	4	exodeoxyribonuclease VII large subunit
AGF1037_03185	xseB	0	688116	688331	-1	0	0	216	0	exodeoxyribonuclease VII small subunit
AGF1037_05120	xth	0	1089779	1090606	1	9	0.00134048257372654	828	1	exodeoxyribonuclease III
AGF1037_06220	yabA	0	1309442	1309765	-1	0	0	324	0	DNA replication initiation control protein YabA
AGF1037_08760	ybeY	0	1805859	1806356	-1	0	0	498	0	rRNA maturation RNase YbeY
AGF1037_03280	ycf19	0	708160	708414	-1	0	0	255	0	YggT family protein
AGF1037_03290	yggS	0	709097	709768	-1	8	0.00330578512396694	672	2	YggS family pyridoxal phosphate-dependent enzyme
AGF1037_03670	yidA	0	794705	795514	1	0	0	810	0	sugar-phosphatase
AGF1037_04565	yidC	0	973203	974126	1	24	0.00240384615384615	924	2	membrane protein insertase YidC
AGF1037_00070	yihA	0	10076	10675	-1	0	0	600	0	ribosome biogenesis GTP-binding protein YihA/YsxC
AGF1037_05165	yjbJ	0	1095600	1095797	1	0	0	198	0	CsbD family protein
AGF1037_03245	ykuJ	0	699548	699778	-1	10	0.00480769230769231	231	1	DUF1797 domain-containing protein
AGF1037_05590	yloU	0	1185087	1185452	1	25	0.00303030303030303	366	1	Uncharacterized protein Spy1614
AGF1037_05595	yloV	0	1185452	1187116	1	30	0.00200133422281521	1665	3	DAK2 domain-containing protein
AGF1037_04420	ylqF	0	947539	948387	1	4	0.00130718954248366	849	1	ribosome biogenesis GTPase YlqF
AGF1037_07845	ylxM	0	1627234	1627575	-1	8	0.00324675324675325	342	1	putative DNA-binding protein
AGF1037_07965	ylxR	0	1652065	1652361	1	0	0	297	0	DUF448 domain-containing protein
AGF1037_06390	yneF	0	1338057	1338299	-1	0	0	243	0	UPF0154 protein MGAS10750_Spy0295
AGF1037_04745	yqeG	0	1010198	1010725	-1	15	0.00420168067226891	528	2	YqeG family HAD IIIA-type phosphatase
AGF1037_04740	yqeH	0	1009080	1010198	-1	8	0.000992063492063492	1119	1	ribosome biogenesis GTPase YqeH
AGF1037_04725	yqeK	0	1007444	1008037	-1	26	0.00560747663551402	594	3	bis(5'-nucleosyl)-tetraphosphatase (symmetrical) YqeK
AGF1037_00310	ysxB	0	63552	63878	-1	0	0	327	0	ribosomal-processing cysteine protease Prp

## Sheet: Table S4
AGF1032
locus_tag	gene_name	ncrna	start	end	strand	read_count	ins_index	gene_length	ins_count	fcn	Column1	_1
AGF1032_01845	6S	0	392272	392467	1	0	0	196	0
AGF1032_02000	accA	0	422899	423669	-1	23	0.00144092219020173	771	1	acetyl-CoA carboxylase carboxyl transferase subunit alpha
AGF1032_02010	accC	0	424541	425905	-1	28	0.0016273393002441	1365	2	acetyl-CoA carboxylase biotin carboxylase subunit
AGF1032_09020	aceF	0	1864980	1866392	1	27	0.000786163522012579	1413	1	dihydrolipoamide acetyltransferase
AGF1032_09015	acoB	0	1863798	1864796	1	85	0.00111111111111111	999	1	alpha-ketoacid dehydrogenase subunit beta
AGF1032_08315	acpP	0	1727216	1727458	1	0	0	243	0	acyl carrier protein
AGF1032_02240	acpS	0	477910	478266	-1	0	0	357	0	holo-ACP synthase
AGF1032_01185	addA	0	247251	250883	-1	48	0.000611620795107034	3633	2	helicase-exonuclease AddAB subunit AddA
AGF1032_07530	adk	0	1577268	1577909	1	0	0	642	0	adenylate kinase
AGF1032_06155	alaS	0	1302575	1305193	1	12	0.000424088210347752	2619	1	alanine--tRNA ligase
AGF1032_02235	alr	0	476813	477913	-1	23	0.00100908173562059	1101	1	alanine racemase
AGF1032_02580	apt	0	549498	550016	1	0	0	519	0	adenine phosphoribosyltransferase
AGF1032_09310	Arg_trna	0	1915816	1915889	-1	0	0	74	0
AGF1032_03465	argS	0	740936	742627	-1	32	0.00131319763624425	1692	2	arginine--tRNA ligase
AGF1032_01025	aroD	0	213111	213797	-1	1	0.00161550888529887	687	1	3-dehydroquinate dehydratase
AGF1032_04135	asd	0	889952	890102	1	0	0	151	0
AGF1032_05525	Asn_trna	0	1164542	1164615	-1	0	0	74	0
AGF1032_07915	asnS	0	1645671	1647017	-1	43	0.000824402308326463	1347	1	asparagine--tRNA ligase
AGF1032_01265	atpA	0	267249	268754	-1	0	0	1506	0	F0F1 ATP synthase subunit alpha
AGF1032_01250	atpC	0	264359	264775	-1	0	0	417	0	F0F1 ATP synthase subunit epsilon
AGF1032_01255	atpD	0	264788	266194	-1	0	0	1407	0	F0F1 ATP synthase subunit beta
AGF1032_01285	atpE	0	270569	270766	-1	0	0	198	0	F0F1 ATP synthase subunit C
AGF1032_01260	atpG	0	266355	267230	-1	9	0.00126742712294043	876	1	F0F1 ATP synthase subunit gamma
AGF1032_01270	atpH	0	268770	269306	-1	0	0	537	0	F0F1 ATP synthase subunit delta
AGF1032_00275	Bacteria_small_SRP	0	57906	58004	1	0	0	99	0
AGF1032_06635	birA	0	1397367	1398308	1	5	0.00117924528301887	942	1	bifunctional biotin--[acetyl-CoA-carboxylase] ligase/biotin operon repressor BirA
AGF1032_02060	caiD	0	432743	433534	-1	0	0	792	0	enoyl-CoA hydratase
AGF1032_00820	cca	0	171599	172807	-1	21	0.000918273645546373	1209	1	CCA tRNA nucleotidyltransferase
AGF1032_08745	cdaA	0	1801753	1802604	-1	43	0.00130378096479791	852	1	diadenylate cyclase CdaA
AGF1032_01720	cdsA	0	358633	359427	-1	0	0	795	0	phosphatidate cytidylyltransferase
AGF1032_03205	citB	0	689606	690247	1	0	0	642	0	DNA-binding response regulator
AGF1032_00740	clpX	0	150401	151630	-1	15	0.000903342366757001	1230	1	ATP-dependent Clp protease ATP-binding subunit ClpX
AGF1032_01055	cmk	0	218911	219591	-1	0	0	681	0	(d)CMP kinase
AGF1032_04020	coaA	0	865548	866468	-1	0	0	921	0	type I pantothenate kinase
AGF1032_04085	coaB	0	878726	879424	-1	0	0	699	0	phosphopantothenate--cysteine ligase
AGF1032_04080	coaC	0	878188	878733	-1	0	0	546	0	phosphopantothenoylcysteine decarboxylase
AGF1032_06905	coaD	0	1448698	1449189	1	0	0	492	0	pantetheine-phosphate adenylyltransferase
AGF1032_02695	coaE	0	570210	570839	1	0	0	630	0	dephospho-CoA kinase
AGF1032_02150	codY	0	452847	453629	-1	0	0	783	0	GTP-sensing pleiotropic transcriptional regulator CodY
AGF1032_02875	cof	0	614796	615620	1	6	0.00134589502018843	825	1	Cof-type HAD-IIB family hydrolase
AGF1032_09495	COMETE_09495	0	1940727	1941014	-1	0	0	288	0	hypothetical protein
AGF1032_09515	COMETE_09515	0	1941975	1942247	-1	0	0	273	0	hypothetical protein
AGF1032_09530	COMETE_09530	0	1943411	1943770	1	0	0	360	0	hypothetical protein
AGF1032_09545	COMETE_09545	0	1943955	1944335	1	0	0	381	0	hypothetical protein
AGF1032_09570	COMETE_09570	0	1945222	1945473	-1	0	0	252	0	hypothetical protein
AGF1032_09580	COMETE_09580	0	1946359	1946571	-1	0	0	213	0	hypothetical protein
AGF1032_09585	COMETE_09585	0	1946594	1946884	-1	0	0	291	0	hypothetical protein
AGF1032_09590	COMETE_09590	0	1948397	1948768	-1	0	0	372	0	hypothetical protein
AGF1032_09595	COMETE_09595	0	1948843	1949073	-1	0	0	231	0	hypothetical protein
AGF1032_08095	cotS	0	1684511	1685302	1	16	0.00140252454417952	792	1	aminoglycoside phosphotransferase
AGF1032_00030	cspA	0	4874	5083	1	0	0	210	0	Major cold shock protein
AGF1032_03750	Cys_trna	0	807353	807423	1	0	0	71	0
AGF1032_01605	cysS	0	330551	331894	-1	25	0.000826446280991736	1344	1	cysteine--tRNA ligase
AGF1032_03790	ddl	0	815846	816892	-1	0	0	1047	0	D-alanine--D-alanine ligase
AGF1032_08810	degV	0	1819773	1820615	-1	6	0.00131752305665349	843	1	fatty acid-binding protein DegV
AGF1032_05360	der	0	1134487	1135797	-1	19	0.000847457627118644	1311	1	ribosome biogenesis GTPase Der
AGF1032_08045	dnaA	0	1676085	1677440	-1	2	0.000819000819000819	1356	1	chromosomal replication initiator protein DnaA
AGF1032_03375	dnaB	0	722015	723376	1	0	0	1362	0	replicative DNA helicase
AGF1032_02585	dnaD	0	550097	550780	1	8	0.00162337662337662	684	1	DNA replication protein DnaD
AGF1032_02065	dnaJ	0	433739	434953	-1	0	0	1215	0	molecular chaperone DnaJ
AGF1032_06640	dnaX	0	1398700	1400382	-1	13	0.00066006600660066	1683	1	DNA polymerase III subunit gamma/tau
AGF1032_03305	ecfA	0	709450	710289	1	13	0.00132275132275132	840	1	energy-coupling factor ABC transporter ATP-binding protein
AGF1032_03315	ecfT	0	711100	711900	1	0	0	801	0	cobalt ABC transporter permease
AGF1032_01385	eno	0	295469	296776	-1	19	0.000848896434634975	1308	1	phosphopyruvate hydratase
AGF1032_08625	era	0	1779137	1780033	1	0	0	897	0	GTPase Era
AGF1032_00775	eRG12	0	157966	158979	-1	0	0	1014	0	phosphomevalonate kinase
AGF1032_01395	ezrA	0	298234	299958	-1	29	0.00128783000643915	1725	2	septation ring formation regulator EzrA
AGF1032_02025	fabF	0	426864	428096	-1	0	0	1233	0	beta-ketoacyl-ACP synthase II
AGF1032_02030	fabG	0	428111	428845	-1	21	0.00151057401812689	735	1	3-oxoacyl-[acyl-carrier-protein] reductase
AGF1032_02050	fabH	0	431258	432232	-1	30	0.00113895216400911	975	1	3-oxoacyl-ACP synthase
AGF1032_02040	fabK	0	429803	430774	-1	0	0	972	0	enoyl-[acyl-carrier-protein] reductase FabK
AGF1032_02015	fabZ	0	425937	426359	-1	0	0	423	0	3-hydroxyacyl-ACP dehydratase FabZ
AGF1032_05650	fba	0	1191101	1191982	-1	13	0.00125944584382872	882	1	fructose-bisphosphate aldolase
AGF1032_01435	fldA	0	306771	307220	-1	0	0	450	0	flavodoxin
AGF1032_09555	fMet_trna	0	1944596	1944669	1	0	0	74	0
AGF1032_03175	fmt	0	682876	683811	1	0	0	936	0	methionyl-tRNA formyltransferase
AGF1032_00770	fni	0	156987	157979	-1	5	0.00111856823266219	993	1	type 2 isopentenyl-diphosphate Delta-isomerase
AGF1032_06735	folB	0	1416802	1417161	1	0	0	360	0	dihydroneopterin aldolase
AGF1032_06720	folC	0	1414120	1415388	1	176	0.000874890638670166	1269	1	dihydrofolate synthase
AGF1032_03895	folD	0	836981	837835	-1	0	0	855	0	bifunctional methylenetetrahydrofolate dehydrogenase/methenyltetrahydrofolate cyclohydrolase
AGF1032_06725	folE	0	1415420	1415986	1	0	0	567	0	GTP cyclohydrolase I FolE
AGF1032_06730	folP	0	1415995	1416795	1	22	0.0013869625520111	801	1	dihydropteroate synthase
AGF1032_08570	frr	0	1771221	1771778	1	0	0	558	0	ribosome recycling factor
AGF1032_03990	ftsA	0	857450	858814	-1	7	0.0016273393002441	1365	2	cell division protein FtsA
AGF1032_07940	ftsE	0	1653124	1653816	-1	20	0.0016025641025641	693	1	cell division ATP-binding protein FtsE
AGF1032_09245	ftsK	0	1911571	1913889	-1	43	0.0014367816091954	2319	3	cell division protein FtsK
AGF1032_03040	ftsL	0	652367	652690	1	0	0	324	0	cell division protein FtsL
AGF1032_04750	ftsW	0	1002620	1003894	-1	7	0.000871080139372822	1275	1	cell division protein FtsW
AGF1032_07935	ftsX	0	1652202	1653131	-1	0	0	930	0	permease-like cell division protein FtsX
AGF1032_02880	ftsY	0	615620	617155	1	19	0.000723065798987708	1536	1	signal recognition particle-docking protein FtsY
AGF1032_03985	ftsZ	0	856107	857426	-1	19	0.000841750841750842	1320	1	cell division protein FtsZ
AGF1032_00305	galU	0	65444	66349	-1	0	0	906	0	UTP--glucose-1-phosphate uridylyltransferase GalU
AGF1032_02115	gatA	0	444980	446446	-1	31	0.000757002271006813	1467	1	Asp-tRNA(Asn)/Glu-tRNA(Gln) amidotransferase subunit GatA
AGF1032_02110	gatB	0	443541	444980	-1	8	0.000771604938271605	1440	1	Asp-tRNA(Asn)/Glu-tRNA(Gln) amidotransferase subunit GatB
AGF1032_02120	gatC	0	446446	446748	-1	0	0	303	0	Asp-tRNA(Asn)/Glu-tRNA(Gln) amidotransferase subunit GatC
AGF1032_08735	glmM	0	1799391	1800746	-1	144	0.00163800163800164	1356	2	phosphoglucosamine mutase
AGF1032_09035	glmS	0	1869583	1871397	1	55	0.00122399020807834	1815	2	glutamine--fructose-6-phosphate transaminase (isomerizing)
AGF1032_05995	glmU	0	1270712	1272097	1	21	0.000801282051282051	1386	1	bifunctional UDP-N-acetylglucosamine diphosphorylase/glucosamine-1-phosphate N-acetyltransferase GlmU
AGF1032_07690	Gln_trna	0	1607219	1607290	1	0	0	72	0
AGF1032_05610	glnQ	0	1184880	1185620	1	6	0.00149925037481259	741	1	ABC transporter
AGF1032_07105	gloA	0	1489373	1489786	1	0	0	414	0	VOC family protein
AGF1032_05850	glpF	0	1235272	1236120	-1	0	0	849	0	aquaporin
AGF1032_00370	gltX	0	78079	79527	1	57	0.00153256704980843	1449	2	glutamate--tRNA ligase
AGF1032_09090	Glu_trna	0	1874945	1875016	1	0	0	72	0
AGF1032_09540	Gly_trna	0	1943861	1943931	1	0	0	71	0
AGF1032_02950	glyQ	0	631408	632325	1	0	0	918	0	glycine--tRNA ligase subunit alpha
AGF1032_02955	glyS	0	632537	634576	1	39	0.00163398692810458	2040	3	Glycine--tRNA ligase beta subunit
AGF1032_03820	gpmA	0	822029	822724	-1	0	0	696	0	phosphoglycerate mutase
AGF1032_00310	gpsA	0	66381	67397	-1	3	0.00109170305676856	1017	1	NAD(P)H-dependent glycerol-3-phosphate dehydrogenase
AGF1032_03120	gpsB	0	670540	670866	1	0	0	327	0	cell division regulator GpsB
AGF1032_00045	groES	0	8365	8655	1	0	0	291	0	co-chaperone GroES
AGF1032_03715	group_3346	0	797521	797652	-1	0	0	132	0	hypothetical protein
AGF1032_05295	group_3388	0	1121665	1121757	-1	0	0	93	0	hypothetical protein
AGF1032_01510	group_3389	0	318275	318673	-1	0	0	399	0	Transposase
AGF1032_09095	group_3401	0	1875300	1876163	-1	10	0.0012853470437018	864	1	IS982 family transposase
AGF1032_00715	group_3410	0	147113	147661	1	0	0	549	0	Transposase
AGF1032_00010	group_3662	0	1240	1518	-1	0	0	279	0	GNAT family N-acetyltransferase
AGF1032_00055	group_3669	0	10572	10682	1	0	0	111	0	MutR family transcriptional regulator
AGF1032_00345	group_3704	0	74718	75212	1	0	0	495	0	carbonate dehydratase
AGF1032_00575	group_3738	0	119588	120376	1	25	0.00140646976090014	789	1	ABC transporter permease
AGF1032_00745	group_3744	0	151788	151958	-1	0	0	171	0	Hypothetical membrane associated protein
AGF1032_00755	group_3746	0	152555	153394	-1	0	0	840	0	thymidylate synthase
AGF1032_00760	group_3747	0	153602	154783	1	0	0	1182	0	hydroxymethylglutaryl-CoA synthase
AGF1032_00765	group_3748	0	154764	156038	1	21	0.000871080139372822	1275	1	hydroxymethylglutaryl-CoA reductase	degradative
AGF1032_01075	group_3763	0	223325	224587	-1	49	0.000879507475813544	1263	1	sugar transporter
AGF1032_01110	group_3767	0	231796	232776	-1	23	0.00113250283125708	981	1	rhamnosyltransferase
AGF1032_01115	group_3768	0	232769	233995	-1	0	0	1227	0	glycosyltransferase
AGF1032_01120	group_3769	0	234023	235288	-1	0	0	1266	0	glycosyltransferase
AGF1032_01125	group_3770	0	235307	236473	-1	17	0.000951474785918173	1167	1	phosphate/phosphonate ABC transporter ATP-binding protein
AGF1032_01595	group_3794	0	329875	330039	-1	0	0	165	0	hypothetical protein
AGF1032_02840	group_3831	0	601510	602220	1	25	0.0015625	711	1	DNA-binding response regulator
AGF1032_04710	group_3894	0	994119	995354	1	9	0.000898472596585804	1236	1	peptidoglycan branched peptide synthesis protein
AGF1032_05020	group_3913	0	1058877	1059125	-1	0	0	249	0	hypothetical protein
AGF1032_05715	group_3945	0	1203436	1204203	-1	18	0.00144508670520231	768	1	bifunctional hydroxymethylpyrimidine kinase/phosphomethylpyrimidine kinase
AGF1032_07990	group_4020	0	1665098	1666384	-1	0	0	1287	0	serine hydrolase
AGF1032_08945	group_4045	0	1846916	1848484	1	5	0.00141542816702052	1569	2	Signal recognition particle protein
AGF1032_09125	group_4053	0	1880856	1882790	1	34	0.00114810562571757	1935	2	Site-specific DNA-methyltransferase (adenine-specific)
AGF1032_04170	group_4070	0	895880	895999	1	0	0	120	0	hypothetical protein
AGF1032_07380	group_4151	0	1555639	1556040	1	0	0	402	0	1-phosphatidylinositol-4-phosphate 5-kinase
AGF1032_01245	group_4154	0	263823	264047	-1	0	0	225	0	DUF1146 domain-containing protein
AGF1032_01060	group_4178	0	219606	220082	-1	0	0	477	0	LysM peptidoglycan-binding domain-containing protein
AGF1032_03075	group_4420	0	660307	660531	1	0	0	225	0	Membrane protein
AGF1032_06520	group_4452	0	1369456	1369644	-1	0	0	189	0	DUF2273 domain-containing protein
AGF1032_07000	group_4580	0	1467679	1467930	1	0	0	252	0	DUF3165 domain-containing protein
AGF1032_03380	group_4590	0	723393	723671	1	0	0	279	0	Biofilm formation stimulator VEG
AGF1032_07155	group_4653	0	1499177	1499431	1	0	0	255	0	DUF1912 domain-containing protein
AGF1032_08755	group_4690	0	1804050	1804841	1	0	0	792	0	glutamine amidotransferase
AGF1032_03580	group_4699	0	764057	764326	1	0	0	270	0	IreB family regulatory phosphoprotein
AGF1032_08215	group_4742	0	1705356	1705886	-1	0	0	531	0	Uncharacterized protein Spy1595
AGF1032_01000	group_4806	0	208061	208498	1	0	0	438	0	hypothetical protein
AGF1032_03555	group_4840	0	760167	760520	1	0	0	354	0	VOC domain-containing protein
AGF1032_00360	group_4855	0	76786	77463	1	27	0.0016366612111293	678	1	hypothetical protein
AGF1032_01445	group_4865	0	308559	308780	1	0	0	222	0	Disulfide-bond oxidoreductase YghU
AGF1032_04190	group_4890	0	898100	898540	-1	0	0	441	0	hypothetical protein
AGF1032_05915	group_4906	0	1247530	1247742	1	0	0	213	0	L-lactate permease
AGF1032_06695	group_4910	0	1411271	1411417	1	0	0	147	0	Homoserine dehydrogenase
AGF1032_07570	group_4916	0	1582099	1582464	1	0	0	366	0	DDE-Tnp-1 domain-containing protein
AGF1032_02375	group_4957	0	504686	505030	-1	0	0	345	0	CorA-like3 Mg2+ transporter protein
AGF1032_05640	group_5006	0	1190364	1190705	1	0	0	342	0	IS30 family transposase
AGF1032_01735	group_5026	0	360892	361242	-1	0	0	351	0	thiol reductase thioredoxin
AGF1032_00225	group_5063	0	50391	50504	1	0	0	114	0	hypothetical protein
AGF1032_04620	group_5068	0	976074	976178	-1	0	0	105	0	hypothetical protein
AGF1032_01930	group_873	0	410987	411088	-1	0	0	102	0	hypothetical protein
AGF1032_02660	group_879	0	564375	564524	1	0	0	150	0	hypothetical protein
AGF1032_03230	group_880	0	692884	693159	1	0	0	276	0	IS30 family transposase
AGF1032_03525	group_884	0	754160	754252	1	0	0	93	0	hypothetical protein
AGF1032_04440	group_899	0	943046	943228	1	0	0	183	0	toxin-antitoxin system	toxin component	HicA family protein
AGF1032_05285	group_904	0	1118234	1119172	-1	43	0.00118203309692671	939	1	T-antigen-like fimbrial structural subunit protein
AGF1032_05970	group_906	0	1266899	1267015	1	0	0	117	0	Pyrimidine dimer DNA glycosylase
AGF1032_07825	group_929	0	1626804	1627082	-1	0	0	279	0	hypothetical protein
AGF1032_07840	group_932	0	1628257	1628388	-1	0	0	132	0	hypothetical protein
AGF1032_07850	group_933	0	1630118	1630870	-1	0	0	753	0	DUF45 domain-containing protein
AGF1032_08475	group_956	0	1759884	1760111	-1	0	0	228	0	Conjugal transfer protein
AGF1032_08630	group_970	0	1780033	1780221	1	0	0	189	0	hypothetical protein
AGF1032_08845	group_974	0	1825975	1827948	-1	137	0.00168823860438942	1974	3	DNA primase
AGF1032_09335	group_989	0	1919767	1920435	-1	6	0.00165837479270315	669	1	IS30 family transposase
AGF1032_02075	grpE	0	437859	438401	-1	0	0	543	0	nucleotide exchange factor GrpE
AGF1032_07095	gyrA	0	1486048	1488555	1	21	0.000442869796279894	2508	1	DNA gyrase subunit A
AGF1032_09265	His_trna	0	1915028	1915100	-1	0	0	73	0
AGF1032_02450	hisJ	0	517480	519657	-1	0	0	2178	0	amino acid ABC transporter permease
AGF1032_03065	hisM	0	658655	659458	1	0	0	804	0	amino acid ABC transporter permease
AGF1032_06235	holB	0	1317406	1318278	-1	0	0	873	0	DNA polymerase III subunit delta'
AGF1032_08005	hslR	0	1666877	1667149	-1	0	0	273	0	Uncharacterized protein YabO
AGF1032_03835	hup	0	826639	826914	-1	0	0	276	0	DNA-binding protein HU
AGF1032_09490	Ile_trna	0	1940405	1940478	-1	0	0	74	0
AGF1032_09295	Ile2_trna	0	1915562	1915635	-1	0	0	74	0
AGF1032_03955	ileS	0	849870	852671	-1	22	0.000396510705789056	2802	1	Isoleucine--tRNA ligase
AGF1032_07535	infA	0	1578027	1578245	1	0	0	219	0	translation initiation factor IF-1
AGF1032_08130	infB	0	1688692	1691595	1	22	0.000765110941086458	2904	2	translation initiation factor IF-2
AGF1032_01050	infC	0	218219	218749	-1	0	0	531	0	translation initiation factor IF-3
AGF1032_06500	khtT	0	1367361	1368002	-1	0	0	642	0	GntR family transcriptional regulator
AGF1032_07090	ldh	0	1484873	1485856	-1	0	0	984	0	L-lactate dehydrogenase
AGF1032_05805	lepB	0	1223497	1224090	1	0	0	594	0	signal peptidase I
AGF1032_09255	Leu_trna	0	1914846	1914929	-1	0	0	84	0
AGF1032_00125	leuS	0	23558	26059	1	12	0.00133214920071048	2502	3	leucine--tRNA ligase
AGF1032_01320	ligA	0	280438	282396	-1	44	0.00113378684807256	1959	2	NAD-dependent DNA ligase LigA
AGF1032_09025	lpdA	0	1866549	1868312	1	0	0	1764	0	dihydrolipoyl dehydrogenase
AGF1032_09070	Lys_trna	0	1874575	1874647	1	0	0	73	0
AGF1032_06595	map	0	1387125	1387985	-1	0	0	861	0	methionyl aminopeptidase
AGF1032_02055	marR	0	432233	432667	-1	0	0	435	0	MarR family transcriptional regulator
AGF1032_01035	mdoB	0	215061	217244	1	35	0.00101729399796541	2184	2	alkaline phosphatase
AGF1032_05595	mecA	0	1181198	1181959	-1	0	0	762	0	Adapter protein MecA
AGF1032_09300	Met_trna	0	1915657	1915730	-1	0	0	74	0
AGF1032_04680	mgtA	0	987094	989775	-1	51	0.00124275062137531	2682	3	calcium-translocating P-type ATPase	PMCA-type
AGF1032_08935	mngR	0	1845757	1846455	1	0	0	699	0	GntR family transcriptional regulator
AGF1032_03340	mnmA	0	715255	716376	1	29	0.00099009900990099	1122	1	tRNA 2-thiouridine(34) synthase MnmA
AGF1032_03050	mraY	0	654951	655961	1	0	0	1011	0	phospho-N-acetylmuramoyl-pentapeptide-transferase
AGF1032_06645	msrC	0	1400382	1400879	-1	0	0	498	0	GAF domain containing protein
AGF1032_05345	murC	0	1128932	1130263	-1	64	0.00166805671392827	1332	2	UDP-N-acetylmuramate--L-alanine ligase
AGF1032_04005	murD	0	861254	862618	-1	0	0	1365	0	UDP-N-acetylmuramoyl-L-alanine--D-glutamate ligase
AGF1032_08750	murE	0	1802731	1804050	1	46	0.00168350168350168	1320	2	Lipid II isoglutaminyl synthase (glutamine-hydrolyzing) subunit MurT
AGF1032_04000	murG	0	860179	861261	-1	0	0	1083	0	UDP-N-acetylglucosamine--N-acetylmuramyl-(pentape ptide) pyrophosphoryl-undecaprenol N-acetylglucosamine transferase
AGF1032_00780	mvaD	0	158972	159916	-1	0	0	945	0	diphosphomevalonate decarboxylase
AGF1032_00785	mvk	0	159898	160776	-1	0	0	879	0	mevalonate kinase
AGF1032_05490	nadD	0	1159811	1160443	-1	0	0	633	0	nicotinate-nucleotide adenylyltransferase
AGF1032_03095	nadE	0	664669	665493	1	0	0	825	0	ammonia-dependent NAD(+) synthetase
AGF1032_06840	nadK	0	1434389	1435225	1	9	0.0013262599469496	837	1	NAD kinase
AGF1032_06820	nifS	0	1430832	1431959	-1	0	0	1128	0	cysteine desulfurase
AGF1032_06185	nrdE	0	1309716	1311875	-1	0	0	2160	0	class 1b ribonucleoside-diphosphate reductase subunit alpha
AGF1032_06180	nrdF	0	1308597	1309556	-1	0	0	960	0	class 1b ribonucleoside-diphosphate reductase subunit beta
AGF1032_06190	nrdH	0	1311895	1312113	-1	0	0	219	0	NrdH-redoxin
AGF1032_02280	nusB	0	491687	492136	-1	0	0	450	0	transcription antitermination factor NusB
AGF1032_02390	obgE	0	506688	508001	1	7	0.00084530853761623	1314	1	GTPase ObgE
AGF1032_02340	paaI	0	499002	499403	1	0	0	402	0	3-hydroxyacyl-[acyl-carrier-protein] dehydratase FabZ
AGF1032_07670	parC	0	1602984	1605407	1	30	0.000916590284142988	2424	2	DNA topoisomerase IV subunit A
AGF1032_07660	parE	0	1599913	1601862	1	28	0.00056980056980057	1950	1	DNA topoisomerase IV subunit B
AGF1032_03105	pbp1a	0	667057	669225	-1	30	0.00102406554019457	2169	2	penicillin-binding protein PBP1A
AGF1032_03045	pbp2X	0	652694	654949	1	18	0.000984736582964057	2256	2	penicillin-binding protein PBP2X
AGF1032_06535	pcrA	0	1370916	1373231	-1	20	0.000959232613908873	2316	2	DNA helicase PcrA
AGF1032_00555	pfkA	0	114116	115129	-1	31	0.00109529025191676	1014	1	6-phosphofructokinase
AGF1032_00285	pgi	0	59631	60980	1	0	0	1350	0	glucose-6-phosphate isomerase
AGF1032_09370	pgk	0	1924765	1925961	-1	20	0.000927643784786642	1197	1	Phosphoglycerate kinase
AGF1032_09400	Phe_trna	0	1928785	1928857	-1	0	0	73	0
AGF1032_01225	pheS	0	260064	261107	-1	15	0.00106382978723404	1044	1	phenylalanine--tRNA ligase subunit alpha
AGF1032_01215	pheT	0	256942	259347	-1	18	0.000461680517082179	2406	1	phenylalanine--tRNA ligase subunit beta
AGF1032_03190	pknB	0	685898	687793	1	27	0.00117164616285882	1896	2	Stk1 family PASTA domain-containing Ser/Thr kinase
AGF1032_06060	plsC	0	1281700	1282440	1	10	0.00149925037481259	741	1	1-acyl-sn-glycerol-3-phosphate acyltransferase
AGF1032_08310	plsX	0	1726216	1727223	1	0	0	1008	0	phosphate acyltransferase PlsX
AGF1032_00220	polA	0	47673	50315	1	67	0.00126103404791929	2643	3	DNA polymerase I
AGF1032_01700	polC	0	350095	354492	-1	43	0.0007577671129073	4398	3	PolC-type DNA polymerase III
AGF1032_06300	ppaC	0	1330328	1331263	-1	0	0	936	0	manganese-dependent inorganic pyrophosphatase
AGF1032_07045	prfA	0	1476642	1477721	1	10	0.00102880658436214	1080	1	peptide chain release factor 1
AGF1032_03170	priA	0	680425	682809	1	15	0.000465766185374942	2385	1	primosomal protein N'
AGF1032_09575	Pro_trna	0	1945796	1945869	1	0	0	74	0
AGF1032_01710	proS	0	355211	357055	-1	40	0.000602046959662854	1845	1	proline--tRNA ligase
AGF1032_08300	prs1	0	1724164	1725126	1	0	0	963	0	ribose-phosphate diphosphokinase
AGF1032_06825	prs2	0	1431956	1432936	-1	1	0.00113250283125708	981	1	ribose-phosphate diphosphokinase
AGF1032_06850	pta	0	1436130	1437119	1	0	0	990	0	phosphate acetyltransferase
AGF1032_08020	pth	0	1672155	1672724	-1	0	0	570	0	aminoacyl-tRNA hydrolase
AGF1032_06675	ptsI	0	1406413	1408146	-1	16	0.000640614990390775	1734	1	Phosphoenolpyruvate-protein phosphotransferase
AGF1032_06800	puuD	0	1428681	1429376	-1	18	0.00159489633173844	696	1	gamma-glutamyl hydrolase
AGF1032_00550	pyk	0	112551	114053	-1	17	0.00073909830007391	1503	1	pyruvate kinase
AGF1032_03240	recF	0	693771	694874	1	7	0.00100603621730382	1104	1	DNA replication/repair protein RecF
AGF1032_03795	recR	0	817062	817658	-1	0	0	597	0	recombination mediator RecR
AGF1032_03110	recU	0	669212	669820	-1	0	0	609	0	Holliday junction resolvase RecU
AGF1032_02775	rfaB	0	587611	588945	1	38	0.000831946755407654	1335	1	1	2-diacylglycerol 3-glucosyltransferase
AGF1032_02615	rfbA	0	554983	555852	1	0	0	870	0	glucose-1-phosphate thymidylyltransferase RfbA
AGF1032_02625	rfbB	0	556673	557719	1	0	0	1047	0	dTDP-glucose 4	6-dehydratase
AGF1032_02620	rfbC	0	555852	556445	1	0	0	594	0	Protein RmlC-like protein
AGF1032_05590	rfe	0	1180022	1181140	-1	7	0.000992063492063492	1119	1	undecaprenyl-phosphate alpha-N-acetylglucosaminyl 1-phosphate transferase
AGF1032_06465	ribF	0	1358367	1359299	-1	7	0.00119047619047619	933	1	bifunctional riboflavin kinase/FAD synthetase
AGF1032_00885	rimM	0	184070	184588	-1	0	0	519	0	ribosome maturation factor RimM
AGF1032_08110	rimP	0	1686288	1686737	1	0	0	450	0	ribosome maturation factor RimP
AGF1032_05800	rnhC	0	1222578	1223486	1	0	0	909	0	ribonuclease HIII
AGF1032_08905	rnj2	0	1836917	1838578	1	0	0	1662	0	Ribonuclease J 2
AGF1032_00395	rnpA	0	84062	84421	1	0	0	360	0	ribonuclease P protein component
AGF1032_03155	rny	0	677574	679181	1	1	0.00069060773480663	1608	1	ribonuclease Y
AGF1032_02565	rnz	0	545467	546396	1	0	0	930	0	ribonuclease Z
AGF1032_04905	rpe	0	1036655	1037317	-1	0	0	663	0	ribulose-phosphate 3-epimerase
AGF1032_07580	rpiA	0	1584220	1584903	1	0	0	684	0	ribose-5-phosphate isomerase RpiA
AGF1032_08555	rplA	0	1769053	1769742	1	0	0	690	0	50S ribosomal protein L1
AGF1032_07440	rplB	0	1567774	1568607	1	0	0	834	0	50S ribosomal protein L2
AGF1032_07425	rplC	0	1566187	1566813	1	0	0	627	0	50S ribosomal protein L3
AGF1032_07430	rplD	0	1566837	1567460	1	0	0	624	0	50S ribosomal protein L4
AGF1032_07485	rplE	0	1571777	1572319	1	0	0	543	0	50S ribosomal protein L5
AGF1032_07500	rplF	0	1573439	1573975	1	0	0	537	0	50S ribosomal protein L6
AGF1032_03370	rplI	0	721528	721980	1	0	0	453	0	50S ribosomal protein L9
AGF1032_08350	rplJ	0	1738413	1738913	1	0	0	501	0	50S ribosomal protein L10
AGF1032_08355	rplL	0	1738978	1739343	1	0	0	366	0	50S ribosomal protein L7/L12
AGF1032_01560	rplM	0	324819	325265	-1	0	0	447	0	50S ribosomal protein L13
AGF1032_07475	rplN	0	1570996	1571364	1	0	0	369	0	50S ribosomal protein L14
AGF1032_07560	rplQ	0	1580171	1580557	1	0	0	387	0	50S ribosomal protein L17
AGF1032_07505	rplR	0	1574080	1574436	1	0	0	357	0	50S ribosomal protein L18
AGF1032_01420	rplS	0	304599	304946	-1	0	0	348	0	50S ribosomal protein L19
AGF1032_01040	rplT	0	217563	217922	-1	0	0	360	0	50S ribosomal protein L20
AGF1032_00980	rplU	0	203606	203920	-1	0	0	315	0	50S ribosomal protein L21
AGF1032_07450	rplV	0	1569040	1569384	1	0	0	345	0	50S ribosomal protein L22
AGF1032_07435	rplW	0	1567460	1567756	1	0	0	297	0	50S ribosomal protein L23
AGF1032_07480	rplX	0	1571448	1571753	1	0	0	306	0	50S ribosomal protein L24
AGF1032_00970	rpmA	0	202947	203240	-1	0	0	294	0	50S ribosomal protein L27
AGF1032_07465	rpmC	0	1570477	1570683	1	0	0	207	0	50S ribosomal protein L29
AGF1032_07515	rpmD	0	1574964	1575146	1	0	0	183	0	50S ribosomal protein L30
AGF1032_01465	rpmE2	0	310910	311170	1	0	0	261	0	type B 50S ribosomal protein L31
AGF1032_03430	rpmF	0	732547	732729	-1	0	0	183	0	50S ribosomal protein L32
AGF1032_03425	rpmG	0	732382	732531	-1	0	0	150	0	50S ribosomal protein L33
AGF1032_01045	rpmI	0	217981	218178	-1	0	0	198	0	50S ribosomal protein L35
AGF1032_07540	rpmJ	0	1578271	1578387	1	0	0	117	0	50S ribosomal protein L36
AGF1032_07555	rpoA	0	1579218	1580156	1	0	0	939	0	DNA-directed RNA polymerase subunit alpha
AGF1032_04460	rpoB	0	947970	951587	1	0	0	3618	0	DNA-directed RNA polymerase subunit beta
AGF1032_04465	rpoC	0	951683	955324	1	102	0.0012202562538133	3642	4	DNA-directed RNA polymerase subunit beta'
AGF1032_08245	rpoY	0	1710393	1710623	1	0	0	231	0	DNA-directed RNA polymerase subunit epsilon
AGF1032_07695	rpsA	0	1607417	1608622	1	0	0	1206	0	30S ribosomal protein S1
AGF1032_03650	rpsB	0	778945	779712	-1	10	0.00144508670520231	768	1	30S ribosomal protein S2
AGF1032_07455	rpsC	0	1569397	1570050	1	0	0	654	0	30S ribosomal protein S3
AGF1032_07510	rpsE	0	1574455	1574949	1	0	0	495	0	30S ribosomal protein S5
AGF1032_05760	rpsF	0	1214067	1214357	-1	0	0	291	0	30S ribosomal protein S6
AGF1032_04870	rpsG	0	1029156	1029626	-1	0	0	471	0	30S ribosomal protein S7
AGF1032_07495	rpsH	0	1572726	1573124	1	0	0	399	0	30S ribosomal protein S8
AGF1032_07420	rpsJ	0	1565805	1566113	1	0	0	309	0	30S ribosomal protein S10
AGF1032_07550	rpsK	0	1578789	1579172	1	0	0	384	0	30S ribosomal protein S11
AGF1032_04875	rpsL	0	1029647	1030060	-1	0	0	414	0	30S ribosomal protein S12
AGF1032_00895	rpsP	0	185641	185913	-1	0	0	273	0	30S ribosomal protein S16
AGF1032_07470	rpsQ	0	1570711	1570971	1	0	0	261	0	30S ribosomal protein S17
AGF1032_04015	rpsT	0	865246	865479	-1	0	0	234	0	30S ribosomal protein S20
AGF1032_01170	rpsU	0	244839	245015	-1	0	0	177	0	30S ribosomal protein S21
AGF1032_07490	rpsZ	0	1572350	1572520	1	0	0	171	0	type Z 30S ribosomal protein S14
AGF1032_04910	rsgA	0	1037327	1038199	-1	15	0.00127226463104326	873	1	ribosome small subunit-dependent GTPase A
AGF1032_03545	ruvA	0	758986	759582	1	0	0	597	0	Holliday junction branch migration protein RuvA
AGF1032_07370	ruvB	0	1554040	1555038	1	0	0	999	0	Holliday junction branch migration DNA helicase RuvB
AGF1032_02270	sacC	0	488826	490265	1	11	0.00154320987654321	1440	2	sucrose-6-phosphate hydrolase
AGF1032_06365	scpA	0	1340543	1341250	-1	4	0.00156739811912226	708	1	segregation/condensation protein A
AGF1032_00110	secE	0	21498	21674	1	0	0	177	0	preprotein translocase subunit SecE
AGF1032_02720	secG	0	576470	576706	1	0	0	237	0	preprotein translocase subunit SecG
AGF1032_03975	sepF	0	854755	855420	-1	49	0.00166666666666667	666	1	cell division protein SepF
AGF1032_09550	Ser_trna	0	1944501	1944582	1	0	0	82	0
AGF1032_01995	serS	0	421398	422675	1	0	0	1278	0	serine--tRNA ligase
AGF1032_03350	Spdsr37	0	716959	717024	1	0	0	66	0
AGF1032_06265	spoVB	0	1322358	1323992	-1	0	0	1635	0	polysaccharide biosynthesis protein
AGF1032_06460	spx	0	1357920	1358324	-1	0	0	405	0	Global transcriptional regulator Spx
AGF1032_03485	Spy1786666	0	746509	746595	-1	0	0	87	0
AGF1032_06020	Spy490380c	0	1274466	1274561	1	0	0	96	0
AGF1032_03055	srmB	0	656146	657489	1	28	0.00165289256198347	1344	2	DEAD/DEAH box helicase
AGF1032_05645	Srn266	0	1190944	1191054	1	0	0	111	0
AGF1032_05755	ssb	0	1213554	1214045	-1	0	0	492	0	Single-stranded DNA-binding protein
AGF1032_00585	ssrA	0	121211	121555	1	0	0	345	0
AGF1032_04685	SSRC10	0	989812	989925	-1	0	0	114	0
AGF1032_01960	SSRC34_2	0	416179	416304	-1	0	0	126	0
AGF1032_03575	SSRC41	0	763946	764056	1	0	0	111	0
AGF1032_04785	thiT	0	1011881	1012444	1	0	0	564	0	energy-coupled thiamine transporter ThiT
AGF1032_09325	Thr_trna	0	1916081	1916153	-1	0	0	73	0
AGF1032_02780	thrS	0	589376	591316	1	7	0.000572409845449342	1941	1	threonine--tRNA ligase
AGF1032_07985	tilS	0	1663815	1665101	-1	14	0.000862812769628991	1287	1	tRNA(Ile)-lysidine synthetase
AGF1032_03000	tkt	0	643893	645878	1	2	0.000559284116331096	1986	1	transketolase
AGF1032_04210	topA	0	901396	903528	1	15	0.000520833333333333	2133	1	type I DNA topoisomerase
AGF1032_04715	tpiA	0	995649	996407	-1	16	0.00146198830409357	759	1	triose-phosphate isomerase
AGF1032_00880	trmD	0	183349	184083	-1	24	0.00151057401812689	735	1	tRNA (guanosine(37)-N1)-methyltransferase TrmD
AGF1032_03255	trpS	0	697864	698886	-1	15	0.001085776330076	1023	1	tryptophan--tRNA ligase
AGF1032_03080	trxB	0	660594	661517	1	35	0.00120192307692308	924	1	thioredoxin-disulfide reductase
AGF1032_09275	Tyr_trna	0	1915189	1915269	-1	0	0	81	0
AGF1032_04450	tyrS	0	944090	945349	-1	0	0	1260	0	tyrosine--tRNA ligase
AGF1032_05600	uppP	0	1182102	1182941	-1	0	0	840	0	undecaprenyl-diphosphate phosphatase
AGF1032_01725	uppS	0	359440	360189	-1	0	0	750	0	isoprenyl transferase
AGF1032_05735	uvrA	0	1207959	1210784	-1	38	0.00117924528301887	2826	3	excinuclease ABC subunit UvrA
AGF1032_02455	uvrB	0	519845	521827	1	13	0.00112044817927171	1983	2	excinuclease ABC subunit UvrB
AGF1032_00620	uvrC	0	128767	130551	-1	13	0.00124455507156192	1785	2	excinuclease ABC subunit UvrC
AGF1032_09535	Val_trna	0	1943783	1943855	1	0	0	73	0
AGF1032_07180	valS	0	1501751	1504399	1	70	0.00167714884696017	2649	4	valine--tRNA ligase
AGF1032_01135	wcaA	0	237276	238214	-1	15	0.00118203309692671	939	1	glycosyltransferase family 2 protein
AGF1032_01565	xRE	0	325481	325687	-1	0	0	207	0	transcriptional regulator
AGF1032_03885	xseA	0	834646	835986	-1	12	0.00165700082850041	1341	2	exodeoxyribonuclease VII large subunit
AGF1032_05905	xth	0	1245512	1246339	-1	45	0.00134048257372654	828	1	exodeoxyribonuclease III
AGF1032_06225	yabA	0	1316293	1316616	-1	0	0	324	0	DNA replication initiation control protein YabA
AGF1032_04890	yhaM	0	1033829	1034767	-1	0	0	939	0	3'-5' exonuclease
AGF1032_05325	yidC	0	1124980	1125903	1	12	0.00120192307692308	924	1	membrane protein insertase YidC
AGF1032_06350	yidD	0	1338905	1339156	-1	0	0	252	0	membrane protein insertion efficiency factor YidD
AGF1032_06510	yjbJ	0	1368669	1368866	-1	0	0	198	0	CsbD family protein
AGF1032_06835	yjbM	0	1433743	1434414	1	18	0.00165289256198347	672	1	GTP pyrophosphokinase
AGF1032_06505	yloU	0	1368161	1368649	-1	0	0	489	0	Asp23/Gls24 family envelope stress response protein
AGF1032_05625	yloV	0	1187154	1188818	-1	10	0.00133422281521014	1665	2	DAK2 domain-containing protein
AGF1032_00890	ylqC	0	185392	185631	-1	0	0	240	0	RNA-binding protein
AGF1032_04195	ylqF	0	898759	899607	1	0	0	849	0	ribosome biogenesis GTPase YlqF
AGF1032_08940	ylxM	0	1846560	1846901	1	0	0	342	0	putative DNA-binding protein
AGF1032_08120	ylxR	0	1688081	1688377	1	0	0	297	0	DUF448 domain-containing protein
AGF1032_05505	yqeG	0	1161975	1162502	-1	0	0	528	0	YqeG family HAD IIIA-type phosphatase
AGF1032_04185	yqfA	0	897453	898103	-1	0	0	651	0	hemolysin III
AGF1032_00975	ysxB	0	203268	203594	-1	0	0	327	0	ribosomal-processing cysteine protease Prp
AGF1032_06030	znuC	0	1275514	1276239	1	24	0.00152905198776758	726	1	manganese ABC transporter ATP-binding protein

## Sheet: Table S5
S. canis shared essential genome					S. canis all essential genes					Essential genes of all streptococcal species in this study
Identifier	AGF957	AGF1032	AGF1037		Identifier	AGF957	AGF1032	AGF1037		Identifier	S.canis	S.agalactiae	S.pyogenes	S.equi
accC	1	1	1		5S_rrna	1	0	1		Ile2_trna	1	1	1	1
acpP	1	1	1		6S	1	1	0		murE	1	1	1	1
acpS	1	1	1		abiEi	0	0	0		rpoY	1	1	1	1
addA	1	1	1		accA	0	1	1		glmM	1	1	1	1
adk	1	1	1		accB	1	0	1		Leu_trna	1	1	1	1
alaS	1	1	1		accC	1	1	1		fMet_trna	1	1	1	1
alr	1	1	1		accD	1	0	1		valS	1	1	1	1
Arg_trna	1	1	1		aceF	0	1	1		pth	1	1	1	1
argS	1	1	1		ackA	0	0	0		glmU	1	1	1	1
Asn_trna	1	1	1		acoB	0	1	1		trmD	1	1	1	1
asnS	1	1	1		acpP	1	1	1		rpoB	1	1	1	1
atpA	1	1	1		acpS	1	1	1		rfbB	1	1	1	1
atpD	1	1	1		add	0	0	0		wcaA	1	1	1	1
atpE	1	1	1		addA	1	1	1		pgk	1	1	1	1
atpG	1	1	1		adhE	1	0	0		rplW	1	1	1	1
atpH	1	1	1		adk	1	1	1		tyrS	1	1	1	1
Bacteria_small_SRP	1	1	1		Ala_trna	1	0	1		parE	1	1	1	1
birA	1	1	1		alaS	1	1	1		mraY	1	1	1	1
cca	1	1	1		alr	1	1	1		pheS	1	1	1	1
cdaA	1	1	1		alsT	1	0	0		fni	1	1	1	1
cdsA	1	1	1		amaP	0	0	1		rsgA	1	1	1	1
clpX	1	1	1		apt	0	1	0		rpsK	1	1	1	1
cmk	1	1	1		Arg_trna	1	1	1		yloV	1	1	1	1
coaA	1	1	1		argR	1	0	0		prs2	1	1	1	1
coaE	1	1	1		argS	1	1	1		trxB	1	1	1	1
cof	1	1	1		aroD	1	1	0		Arg_trna	1	1	1	1
cotS	1	1	1		asd	1	1	0		dnaB	1	1	1	1
Cys_trna	1	1	1		Asn_trna	1	1	1		accC	1	1	1	1
cysS	1	1	1		asnS	1	1	1		rplF	1	1	1	1
ddl	1	1	1		Asp_trna	1	0	1		gatA	1	1	1	1
der	1	1	1		aspB	1	0	0		nadD	1	1	1	1
dnaA	1	1	1		aspS	1	0	1		Thr_trna	1	1	1	1
dnaB	1	1	1		atpA	1	1	1		argS	1	1	1	1
dnaD	1	1	1		atpB	1	0	1		tpiA	1	1	1	1
ecfA	1	1	1		atpC	1	1	0		nusB	1	1	1	1
ecfT	1	1	1		atpD	1	1	1		rplN	1	1	1	1
eno	1	1	1		atpE	1	1	1		rplT	1	1	1	1
era	1	1	1		atpF	1	0	1		rpe	1	1	1	1
eRG12	1	1	1		atpG	1	1	1		atpE	1	1	1	1
ezrA	1	1	1		atpH	1	1	1		atpD	1	1	1	1
fabF	1	1	1		Bacilli1	1	0	0		rpoC	1	1	1	1
fabG	1	1	1		Bacteria_small_SRP	1	1	1		ftsA	1	1	1	1
fabH	1	1	1		birA	1	1	1		glmS	1	1	1	1
fabZ	1	1	1		caiD	0	1	1		rfaB	1	1	1	1
fba	1	1	1		cas7c	0	0	0		tilS	1	1	1	1
fldA	1	1	1		cca	1	1	1		mgtA	1	1	1	1
fMet_trna	1	1	1		ccmA	1	0	0		Lys_trna	1	1	1	1
fmt	1	1	1		ccpA	1	0	1		gpsA	1	1	1	1
fni	1	1	1		cdaA	1	1	1		rpsA	1	1	1	1
folC	1	1	1		cdsA	1	1	1		ftsK	1	1	1	1
folD	1	1	1		cFF1	1	0	0		cysS	1	1	1	1
folE	1	1	1		citB	0	1	1		dnaA	1	1	1	1
frr	1	1	1		clpP	1	0	1		acpP	1	1	1	1
ftsA	1	1	1		clpX	1	1	1		Ser_trna	1	1	1	1
ftsE	1	1	1		cmk	1	1	1		yidC	1	1	1	1
ftsK	1	1	1		coaA	1	1	1		thrS	1	1	1	1
ftsL	1	1	1		coaB	0	1	1		glnQ	1	1	1	1
ftsW	1	1	1		coaC	0	1	1		rpmG	1	1	1	1
ftsX	1	1	1		coaD	0	1	1		rpmE2	1	1	1	1
ftsY	1	1	1		coaE	1	1	1		Gly_trna	1	1	1	1
ftsZ	1	1	1		codY	0	1	1		leuS	1	1	1	1
galU	1	1	1		cof	1	1	1		lepB	1	1	1	1
gatA	1	1	1		comEB	0	0	0		polC	1	1	1	1
gatB	1	1	1		COMETE_09495	0	1	0		alr	1	1	1	1
gatC	1	1	1		COMETE_09515	0	1	0		rpsJ	1	1	1	1
glmM	1	1	1		COMETE_09530	0	1	0		era	1	1	1	1
glmS	1	1	1		COMETE_09545	0	1	0		rplV	1	1	1	1
glmU	1	1	1		COMETE_09570	0	1	0		rpmD	1	1	1	1
Gln_trna	1	1	1		COMETE_09580	0	1	0		ppaC	1	1	1	1
glnQ	1	1	1		COMETE_09585	0	1	0		rfe	1	1	1	1
glpF	1	1	1		COMETE_09590	0	1	0		nrdF	1	1	1	1
gltX	1	1	1		COMETE_09595	0	1	0		obgE	1	1	1	1
Glu_trna	1	1	1		COMETE2_09605	0	0	1		cotS	1	1	1	1
Gly_trna	1	1	1		COMETE2_09645	0	0	1		rfbA	1	1	1	1
glyQ	1	1	1		COMETE2_09650	0	0	1		Phe_trna	1	1	1	1
glyS	1	1	1		COMETE2_09655	0	0	1		pyk	1	1	1	1
gpmA	1	1	1		COMETE3_04715	1	0	0		atpA	1	1	1	1
gpsA	1	1	1		COMETE3_06850	1	0	0		yabA	1	1	1	1
gpsB	1	1	1		COMETE3_10230	1	0	0		Met_trna	1	1	1	1
groES	1	1	1		COMETE3_10235	1	0	0		gyrA	1	1	1	1
group_3704	1	1	1		COMETE3_10240	1	0	0		ribF	1	1	1	1
group_3746	1	1	1		COMETE3_10265	1	0	0		Tyr_trna	1	1	1	1
group_3747	1	1	1		COMETE3_10270	1	0	0		rimM	1	1	1	1
group_3748	1	1	1		COMETE3_10280	1	0	0		ligA	1	1	1	1
group_3763	1	1	1		COMETE3_10285	1	0	0		rpsE	1	1	1	1
group_3767	1	1	1		COMETE3_10290	1	0	0		ftsY	1	1	1	1
group_3768	1	1	1		COMETE3_10295	1	0	0		ftsX	1	1	1	1
group_3769	1	1	1		COMETE3_10305	1	0	0		der	1	1	1	1
group_3770	1	1	1		COMETE3_10310	1	0	0		recU	1	1	1	1
group_3831	1	1	1		comP	0	0	1		uppS	1	1	1	1
group_3894	1	1	1		corA	1	0	1		alaS	1	1	1	1
group_4151	1	1	1		cotS	1	1	1		glyS	1	1	1	1
group_4178	1	1	1		covR	1	0	1		adk	1	1	1	1
group_4452	1	1	1		cspA	1	1	0		fmt	1	1	1	1
group_4590	1	1	1		ctsR	1	0	0		proS	1	1	1	1
group_4690	1	1	1		cutC	0	0	0		trpS	1	1	1	1
group_4699	1	1	1		Cys_trna	1	1	1		nrdE	1	1	1	1
gyrA	1	1	1		cysE	1	0	1		prfA	1	1	1	1
His_trna	1	1	1		cysS	1	1	1		rpsL	1	1	1	1
hisJ	1	1	1		ddl	1	1	1		rpsG	1	1	1	1
hisM	1	1	1		def	1	0	1		secG	1	1	1	1
holB	1	1	1		degV	0	1	1		asnS	1	1	1	1
hslR	1	1	1		deoC	1	0	0		Pro_trna	1	1	1	1
hup	1	1	1		der	1	1	1		groES	1	1	1	1
Ile_trna	1	1	1		dgkA	1	0	1		nadK	1	1	1	1
Ile2_trna	1	1	1		divIB	1	0	1		Ile_trna	1	1	1	1
infA	1	1	1		divIVA	1	0	1		yqeG	1	1	1	1
infC	1	1	1		dltA	0	0	0		atpH	1	1	1	1
khtT	1	1	1		dltD	0	0	0		rpsF	1	1	1	1
ldh	1	1	1		dnaA	1	1	1		murG	1	1	1	1
lepB	1	1	1		dnaB	1	1	1		pgi	1	1	1	1
Leu_trna	1	1	1		dnaB2	1	0	1		rplI	1	1	1	1
leuS	1	1	1		dnaD	1	1	1		nrdH	1	1	1	1
ligA	1	1	1		dnaE	1	0	1		ddl	1	1	1	1
Lys_trna	1	1	1		dnaG	1	0	1		His_trna	1	1	1	1
marR	1	1	1		dnaI	1	0	1		rpsU	1	1	1	1
mdoB	1	1	1		dnaJ	0	1	1		Asn_trna	1	1	1	1
mecA	1	1	1		dnaK	1	0	1		murC	1	1	1	1
Met_trna	1	1	1		dnaN	1	0	1		rplQ	1	1	1	1
mgtA	1	1	1		dnaX	0	1	1		holB	1	1	1	1
mngR	1	1	1		dppD	0	0	0		rplC	1	1	1	1
mnmA	1	1	1		dps	0	0	1		ezrA	1	1	1	1
mraY	1	1	1		dut	1	0	0		mvk	1	1	1	1
murC	1	1	1		ecfA	1	1	1		ftsE	1	1	1	1
murD	1	1	1		ecfA2	1	0	1		plsX	1	1	1	1
murE	1	1	1		ecfT	1	1	1		gltX	1	1	1	1
murG	1	1	1		eda	1	0	0		gpmA	1	1	1	1
mvaD	1	1	1		efp	1	0	1		rplU	1	1	1	1
mvk	1	1	1		elaC	1	0	0		rplS	1	1	1	1
nadD	1	1	1		eno	1	1	1		ftsL	1	1	1	1
nadK	1	1	1		era	1	1	1		rplB	1	1	1	1
nifS	1	1	1		eRG12	1	1	1		rnhC	1	1	1	1
nrdE	1	1	1		ezrA	1	1	1		ptsI	1	1	1	1
nrdF	1	1	1		fabD	1	0	1		glyQ	1	1	1	1
nrdH	1	1	1		fabF	1	1	1		cdaA	1	1	1	1
nusB	1	1	1		fabG	1	1	1		rplM	1	1	1	1
obgE	1	1	1		fabH	1	1	1		Gln_trna	1	1	1	1
parE	1	1	1		fabK	0	1	1		pheT	1	1	1	1
pbp2X	1	1	1		fabZ	1	1	1		folC	1	1	1	1
pcrA	1	1	1		fadH	1	0	0		eno	1	1	1	1
pfkA	1	1	1		fba	1	1	1		gatC	1	1	1	1
pgi	1	1	1		ffh	1	0	0		fabZ	1	1	1	1
pgk	1	1	1		fhs1	1	0	1		Glu_trna	1	1	1	1
Phe_trna	1	1	1		fldA	1	1	1		mvaD	1	1	1	1
pheS	1	1	1		fMet_trna	1	1	1		murD	1	1	1	1
pheT	1	1	1		fmhB	1	0	1		gatB	1	1	1	1
pknB	1	1	1		fmnP	0	0	0		rpmA	1	1	1	1
plsX	1	1	1		fmt	1	1	1		rplX	1	1	1	1
polA	1	1	1		fni	1	1	1		rpsH	1	1	1	1
polC	1	1	1		folB	0	1	1		Val_trna	1	1	1	1
ppaC	1	1	1		folC	1	1	1		fabF	1	1	1	1
prfA	1	1	1		folD	1	1	1		ylqF	1	1	1	1
Pro_trna	1	1	1		folE	1	1	1		rplR	1	1	1	1
proS	1	1	1		folK	0	0	1		infA	1	1	1	1
prs1	1	1	1		folP	0	1	1		atpG	1	1	1	1
prs2	1	1	1		frmB	1	0	0		rplA	1	1	1	1
pta	1	1	1		frr	1	1	1		rnz	1	1	1	1
pth	1	1	1		ftsA	1	1	1		mdoB	1	1	1	1
ptsI	1	1	1		ftsE	1	1	1		rplE	1	1	1	1
pyk	1	1	1		ftsH	1	0	1		rpoA	1	1	1	1
recU	1	1	1		ftsK	1	1	1		ftsZ	1	1	1	1
rfaB	1	1	1		ftsL	1	1	1		pfkA	1	1	1	1
rfbA	1	1	1		ftsW	1	1	1		coaA	1	1	1	1
rfbB	1	1	1		ftsX	1	1	1		cdsA	1	1	1	1
rfbC	1	1	1		ftsY	1	1	1		infC	1	1	1	1
rfe	1	1	1		ftsZ	1	1	1		spoVB	1	1	1	1
ribF	1	1	1		fusA	1	0	1		polA	1	1	1	0
rimM	1	1	1		galE	1	0	1		fldA	1	1	1	0
rimP	1	1	1		galU	1	1	1		fabH	1	1	1	0
rnhC	1	1	1		gap	1	0	1		group_4590	1	1	1	0
rnj2	1	1	1		gatA	1	1	1		frr	1	1	1	0
rnpA	1	1	1		gatB	1	1	1		addA	1	1	1	0
rny	1	1	1		gatC	1	1	1		ftsW	1	1	1	0
rnz	1	1	1		gdpP	1	0	0		hslR	1	1	1	0
rpe	1	1	1		glmM	1	1	1		nifS	1	1	1	0
rpiA	1	1	1		glmS	1	1	1		rimP	1	1	1	0
rplA	1	1	1		glmU	1	1	1		rny	1	1	1	0
rplB	1	1	1		Gln_trna	1	1	1		eRG12	1	1	1	0
rplC	1	1	1		glnA	1	0	0		dnaD	1	1	1	0
rplD	1	1	1		glnQ	1	1	1		cca	1	1	1	0
rplE	1	1	1		gloA	0	1	1		ysxB	1	1	1	0
rplF	1	1	1		glpF	1	1	1		pcrA	1	1	1	0
rplI	1	1	1		gltX	1	1	1		srmB	1	1	1	0
rplM	1	1	1		Glu_trna	1	1	1		hisM	1	1	1	0
rplN	1	1	1		Gly_trna	1	1	1		marR	1	1	1	0
rplQ	1	1	1		glyQ	1	1	1		cmk	1	1	0	1
rplR	1	1	1		glyS	1	1	1		rpsP	1	1	0	1
rplS	1	1	1		gmk	0	0	1		Cys_trna	1	1	0	1
rplT	1	1	1		gorA	1	0	0		pbp2X	1	1	0	1
rplU	1	1	1		gph	1	0	1		clpX	1	1	0	1
rplV	1	1	1		gpmA	1	1	1		rnpA	1	1	0	1
rplW	1	1	1		gpsA	1	1	1		ssb	1	0	1	1
rplX	1	1	1		gpsB	1	1	1		rpiA	1	0	1	1
rpmA	1	1	1		greA	1	0	1		sepF	1	0	1	1
rpmD	1	1	1		groES	1	1	1		folD	1	0	1	1
rpmE2	1	1	1		groL	1	0	1		pknB	1	0	1	1
rpmF	1	1	1		group_1001	0	0	1		spx	1	1	1	1
rpmG	1	1	1		group_1015	0	0	1		folE	1	1	1	1
rpmI	1	1	1		group_1020	1	0	0		fabG	1	1	1	1
rpoA	1	1	1		group_1022	1	0	0		fba	1	1	1	1
rpoB	1	1	1		group_1032	1	0	0		prs1	1	1	1	1
rpoC	1	1	1		group_1038	1	0	0		rpmI	1	1	1	1
rpoY	1	1	1		group_1055	1	0	0		ecfT	1	1	1	1
rpsA	1	1	1		group_1067	1	0	0		rpsB	1	1	1	1
rpsB	1	1	1		group_1069	1	0	0		yloU	1	1	1	1
rpsC	1	1	1		group_1072	1	0	0		rpsQ	1	1	1	1
rpsE	1	1	1		group_1076	1	0	0		mecA	1	1	1	1
rpsF	1	1	1		group_1078	1	0	0		rpsC	1	1	1	1
rpsG	1	1	1		group_1085	1	0	0		hisJ	1	1	1	1
rpsH	1	1	1		group_1123	1	0	0		rplD	1	1	1	1
rpsJ	1	1	1		group_1125	1	0	0		gpsB	1	1	1	1
rpsK	1	1	1		group_1140	1	0	0		acpS	1	1	1	1
rpsL	1	1	1		group_1168	1	0	0		mnmA	1	1	1	1
rpsP	1	1	1		group_1186	1	0	0		ssrA	1	1	1	1
rpsQ	1	1	1		group_1191	1	0	0		galU	1	1	1	1
rpsU	1	1	1		group_1222	1	0	0		ylxM	1	1	0	0
rpsZ	1	1	1		group_1226	1	0	0		group_4699	1	1	0	0
rsgA	1	1	1		group_1227	1	0	0		topA	1	1	0	0
ruvA	1	1	1		group_1228	1	0	0		secE	1	1	0	0
ruvB	1	1	1		group_1229	1	0	0		SSRC10	1	1	0	0
sacC	1	1	1		group_1230	1	0	0		sacC	1	0	1	0
secE	1	1	1		group_1231	1	0	0		group_3831	1	0	1	0
secG	1	1	1		group_1239	1	0	0		ruvA	1	0	1	0
sepF	1	1	1		group_1240	1	0	0		ruvB	1	0	1	0
Ser_trna	1	1	1		group_1243	1	0	0		Bacteria_small_SRP	1	0	1	0
Spdsr37	1	1	1		group_1250	1	0	0		group_4690	1	0	1	0
spoVB	1	1	1		group_1251	1	0	0		rpsZ	1	0	1	0
spx	1	1	1		group_1252	1	0	0		Spy490380c	1	0	1	0
Spy490380c	1	1	1		group_1253	1	0	0		glpF	1	0	1	0
srmB	1	1	1		group_1263	1	0	0		rnj2	1	0	1	0
ssb	1	1	1		group_1270	1	0	0		ecfA	1	0	1	0
ssrA	1	1	1		group_3336	1	0	0		Spdsr37	1	0	0	1
SSRC10	1	1	1		group_3345	0	0	1		rfbC	1	1	1	0
Thr_trna	1	1	1		group_3346	0	1	0		ylxR	1	1	1	0
thrS	1	1	1		group_3377	1	0	0		rpmF	1	1	1	0
tilS	1	1	1		group_3378	0	0	1		coaE	1	1	1	0
topA	1	1	1		group_3388	0	1	0		birA	1	1	1	0
tpiA	1	1	1		group_3389	0	1	0		group_3767	1	0	0	0
trmD	1	1	1		group_3391	1	0	0		group_3747	1	0	0	0
trpS	1	1	1		group_3393	0	0	1		group_3768	1	0	0	0
trxB	1	1	1		group_3401	0	1	1		pta	1	0	0	0
Tyr_trna	1	1	1		group_3406	1	0	0		group_3748	1	0	0	0
tyrS	1	1	1		group_3410	1	1	0		group_3894	1	0	0	0
uppS	1	1	1		group_3412	1	0	0		group_3769	1	0	0	0
uvrA	1	1	1		group_3451	1	0	0		group_3746	1	0	0	0
uvrB	1	1	1		group_3454	1	0	0		group_3763	1	0	0	0
Val_trna	1	1	1		group_3462	1	0	0		ldh	1	0	0	0
valS	1	1	1		group_3483	0	0	0		khtT	1	0	0	0
wcaA	1	1	1		group_3486	0	0	0		group_3770	1	0	0	0
xth	1	1	1		group_3487	0	0	0		group_3704	1	0	0	0
yabA	1	1	1		group_3488	0	0	0		xth	1	1	0	0
yidC	1	1	1		group_3491	0	0	0		group_4178	1	0	1	0
yjbJ	1	1	1		group_3495	0	0	0		group_4151	1	0	1	0
yloU	1	1	1		group_3530	0	0	0		hup	1	0	0	1
yloV	1	1	1		group_3534	0	0	0		cof	1	0	0	0
ylqF	1	1	1		group_3536	0	0	0		group_4452	1	0	0	0
ylxM	1	1	1		group_3539	0	0	0		mngR	1	0	0	0
ylxR	1	1	1		group_3542	0	0	0		uvrA	1	0	0	0
yqeG	1	1	1		group_3547	0	0	0		uvrB	1	0	0	0
ysxB	1	1	1		group_3563	0	0	0		yjbJ	1	0	0	0
					group_3570	0	0	0		gmk	0	1	1	1
					group_3577	0	0	0		yneF	0	1	1	1
					group_3583	0	0	0		nusA	0	1	1	1
					group_3606	0	0	0		def	0	1	1	1
					group_3608	0	0	0		holA	0	1	1	1
					group_3625	0	0	0		tsaB	0	1	1	1
					group_3626	0	0	0		rplO	0	1	1	1
					group_3627	0	0	0		codY	0	1	1	1
					group_3628	0	0	0		divIVA	0	1	1	1
					group_3629	0	0	0		map	0	1	1	1
					group_3630	0	0	0		corA	0	1	1	1
					group_3639	0	0	0		Trp_trna	0	1	1	1
					group_3654	0	0	0		dnaI	0	1	1	1
					group_3655	0	0	0		ileS	0	1	1	1
					group_3656	0	0	0		Ala_trna	0	1	1	1
					group_3657	0	0	0		rpmC	0	1	1	1
					group_3658	0	0	0		tmk	0	1	1	1
					group_3659	0	0	0		rpmJ	0	1	1	1
					group_3660	0	0	0		racE	0	1	1	1
					group_3662	0	1	0		nrdI	0	1	1	1
					group_3669	0	1	0		serS	0	1	1	1
					group_3674	0	0	0		secY	0	1	1	1
					group_3698	1	0	0		efp	0	1	1	1
					group_3704	1	1	1		lysS	0	1	1	1
					group_3712	1	0	0		folP	0	1	1	1
					group_3713	0	0	0		rsmH	0	1	1	1
					group_3714	0	0	0		tsaE	0	1	1	1
					group_3715	0	0	0		accB	0	1	1	1
					group_3730	0	0	0		dnaG	0	1	1	1
					group_3731	0	0	0		secA	0	1	1	1
					group_3732	0	0	0		hrcA	0	1	1	1
					group_3733	0	0	0		rplP	0	1	1	1
					group_3734	0	0	0		rpoD	0	1	1	1
					group_3735	0	0	1		ybeY	0	1	1	1
					group_3738	0	1	0		nrdR	0	1	1	1
					group_3744	1	1	0		rpsM	0	1	1	1
					group_3745	1	0	1		rpmH	0	1	1	1
					group_3746	1	1	1		aspS	0	1	1	1
					group_3747	1	1	1		RNaseP_bact_b	0	1	1	1
					group_3748	1	1	1		rnc	0	1	1	1
					group_3759	1	0	0		grpE	0	1	1	1
					group_3761	1	0	0		hisS	0	1	1	1
					group_3763	1	1	1		gyrB	0	1	1	1
					group_3764	1	0	0		tsf	0	1	1	1
					group_3765	0	0	1		rpsD	0	1	1	1
					group_3767	1	1	1		fusA	0	1	1	1
					group_3768	1	1	1		16S_rrna	0	1	1	1
					group_3769	1	1	1		ruvX	0	1	1	1
					group_3770	1	1	1		hprK	0	1	1	1
					group_3771	1	0	1		accD	0	1	1	1
					group_3774	1	0	0		ptsH	0	1	1	1
					group_3775	1	0	0		Asp_trna	0	1	1	1
					group_3776	1	0	0		parC	0	1	1	1
					group_3794	0	1	0		pyrH	0	1	1	1
					group_3815	1	0	0		fabK	0	1	1	1
					group_3831	1	1	1		coaD	0	1	1	1
					group_3890	0	0	0		rplJ	0	1	1	1
					group_3891	0	0	0		rpsR	0	1	1	1
					group_3894	1	1	1		murB	0	1	1	1
					group_3898	1	0	0		pgsA	0	1	1	1
					group_3913	0	1	0		fabD	0	1	1	1
					group_3937	1	0	0		rpsS	0	1	1	1
					group_3944	1	0	0		prfB	0	1	1	1
					group_3945	0	1	0		atpB	0	1	1	1
					group_3947	1	0	0		dnaE	0	1	1	1
					group_4002	0	0	0		plsY	0	1	1	1
					group_4020	1	1	0		trxA	0	1	1	1
					group_4022	1	0	1		gap	0	1	1	1
					group_4030	1	0	0		priA	0	1	1	1
					group_4033	0	0	0		nusG	0	1	1	1
					group_4038	0	0	0		23S_rrna	0	1	1	1
					group_4045	0	1	1		atpF	0	1	1	1
					group_4053	0	1	1		murF	0	1	1	1
					group_4070	0	1	0		rexB	0	1	1	1
					group_4091	0	0	1		folB	0	1	1	1
					group_4100	1	0	1		5S_rrna	0	1	1	1
					group_4103	1	0	1		tsaD	0	1	1	1
					group_4116	1	0	0		dnaB2	0	1	1	1
					group_4117	0	0	0		mnmG	0	1	1	1
					group_4151	1	1	1		rpsO	0	1	1	1
					group_4154	0	1	0		rfbD	0	1	1	1
					group_4164	1	0	1		infB	0	1	1	1
					group_4173	1	0	0		nadE	0	1	1	1
					group_4175	0	0	0		dnaK	0	1	1	1
					group_4178	1	1	1		coaB	0	1	1	1
					group_4183	1	0	1		yihA	0	1	1	1
					group_4196	1	0	1		yqeH	0	1	1	1
					group_4199	1	0	0		rpsI	0	1	1	1
					group_4215	0	0	0		metK	0	1	1	1
					group_4324	0	0	0		tuf	0	1	1	1
					group_4340	1	0	0		pncB	0	1	1	1
					group_4349	1	0	0		dnaX	0	1	1	1
					group_4360	1	0	1		rplL	0	1	1	1
					group_4420	0	1	1		accA	0	1	1	1
					group_4426	1	0	0		groL	0	1	1	1
					group_4427	0	0	0		ffh	0	1	1	1
					group_4434	0	0	0		dnaJ	0	1	1	1
					group_4452	1	1	1		mtnN	0	1	1	1
					group_4467	0	0	0		rplK	0	1	1	1
					group_4473	0	0	0		znuC	0	1	1	0
					group_4495	1	0	0		folA	0	1	1	0
					group_4499	0	0	1		recR	0	1	1	0
					group_4510	1	0	0		lCB5	0	1	1	0
					group_4526	0	0	0		gph	0	1	1	0
					group_4547	0	0	0		ecfA2	0	1	1	0
					group_4572	1	0	1		znuB	0	1	1	0
					group_4580	0	1	0		xerS	0	1	1	0
					group_4590	1	1	1		thiD	0	1	1	0
					group_4594	0	0	0		adhE	0	1	1	0
					group_4628	0	0	0		thyA	0	1	1	0
					group_4631	0	0	0		msrC	0	1	1	0
					group_4642	0	0	0		ccpA	0	1	1	0
					group_4649	0	0	0		yqxC	0	1	1	0
					group_4653	0	1	0		typA	0	1	1	0
					group_4675	1	0	0		rpl7Ae	0	1	1	0
					group_4677	1	0	1		caiD	0	1	1	0
					group_4689	0	0	1		ftsB	0	1	1	0
					group_4690	1	1	1		tsaC	0	1	1	0
					group_4692	1	0	1		mnmE	0	1	1	0
					group_4699	1	1	1		hMG1	0	1	1	0
					group_4718	0	0	0		yrzB	0	1	1	0
					group_4723	0	0	0		metG	0	1	1	0
					group_4724	1	0	0		atpC	0	1	1	0
					group_4742	1	1	0		plsC	0	1	1	0
					group_4743	1	0	0		pksG	0	1	1	0
					group_4755	0	0	0		rluA	0	1	1	0
					group_4773	0	0	0		fmhB	0	1	1	0
					group_4778	0	0	0		manB	0	1	1	0
					group_4798	1	0	0		rseP	0	1	1	0
					group_4801	0	0	0		mltG	0	1	1	0
					group_4806	1	1	0		pnp	0	1	1	0
					group_4813	1	0	0		degV	0	1	1	0
					group_4818	0	0	0		sodA	0	1	1	0
					group_4840	0	1	0		trmK	0	1	1	0
					group_4841	0	0	0		yceD	0	1	1	0
					group_4844	0	0	0		recA	0	1	1	0
					group_4849	1	0	1		sstT	0	1	0	1
					group_4855	1	1	0		pstA	0	1	0	1
					group_4862	1	0	0		thiN	0	1	0	1
					group_4865	0	1	0		rnjA	0	1	0	1
					group_4873	1	0	0		pstC	0	1	0	1
					group_4880	1	0	1		clpP	0	1	0	1
					group_4890	1	1	0		tnpIS3	0	1	0	1
					group_4895	0	0	0		lpdA	0	1	0	1
					group_4906	0	1	0		ychF	0	1	0	1
					group_4910	0	1	0		pdhA	0	1	0	1
					group_4916	0	1	0		apt	0	1	0	1
					group_4924	1	0	0		pstB	0	1	0	1
					group_4935	0	0	0		acoB	0	1	0	1
					group_4938	0	0	0		cysE	0	1	0	1
					group_4957	0	1	0		dnaN	0	1	0	1
					group_4968	1	0	0		RatA	0	1	0	1
					group_4973	0	0	0		smpB	0	1	0	1
					group_4978	1	0	0		folK	0	1	0	1
					group_5003	0	0	0		yitT	0	0	1	1
					group_5006	0	1	0		covR	0	0	1	1
					group_5021	0	0	0		trkG	0	0	1	1
					group_5023	0	0	0		tagG	0	0	1	1
					group_5026	0	1	0		trkA	0	0	1	1
					group_5053	0	0	0		phoU	0	0	1	1
					group_5063	0	1	0		yggS	0	0	1	1
					group_5068	0	1	0		ftsH	0	0	1	1
					group_5071	0	0	0		hpt	0	0	1	1
					group_5097	1	0	0		relA	0	0	1	1
					group_854	1	0	0		tagH	0	0	1	1
					group_873	0	1	0		group_4196	0	0	1	1
					group_879	0	1	0		pstS1	0	1	0	0
					group_880	0	1	0		group_855	0	1	0	0
					group_884	0	1	0		group_570	0	1	0	0
					group_899	0	1	0		BHHMDL_00020	0	1	0	0
					group_900	0	0	1		aroD	0	1	0	0
					group_904	0	1	0		group_860	0	1	0	0
					group_906	0	1	0		group_399	0	1	0	0
					group_909	1	0	0		lysR	0	1	0	0
					group_929	0	1	0		group_369	0	1	0	0
					group_932	0	1	0		yaaA	0	1	0	0
					group_933	0	1	1		group_530	0	1	0	0
					group_956	0	1	0		group_338	0	1	0	0
					group_970	0	1	0		group_92	0	1	0	0
					group_974	0	1	1		group_487	0	1	0	0
					group_987	0	0	1		glnA	0	1	0	0
					group_989	0	1	0		dcm	0	1	0	0
					group_991	0	0	1		galE	0	1	0	0
					grpE	0	1	1		group_535	0	1	0	0
					guaA	0	0	0		group_390	0	1	0	0
					guaB	0	0	0		tarI	0	1	0	0
					gyrA	1	1	1		rnmV	0	1	0	0
					gyrB	1	0	1		SpR19_sRNA	0	1	0	0
					hflX	1	0	0		recO	0	1	0	0
					hinT	1	0	0		ssb1	0	1	0	0
					hipB	1	0	1		ecfA1	0	1	0	0
					His_trna	1	1	1		recG	0	1	0	0
					hisJ	1	1	1		cynT	0	1	0	0
					hisM	1	1	1		uup	0	1	0	0
					hisS	1	0	1		ykuJ	0	1	0	0
					holA	0	0	1		group_863	0	1	0	0
					holB	1	1	1		group_441	0	1	0	0
					hprK	1	0	1		rfbX	0	1	0	0
					hrcA	0	0	1		group_652	0	1	0	0
					hsdS	1	0	0		group_685	0	1	0	0
					hslR	1	1	1		aceF	0	1	0	0
					hup	1	1	1		group_773	0	1	0	0
					hutH	0	0	0		group_598	0	1	0	0
					Ile_trna	1	1	1		group_573	0	1	0	0
					Ile2_trna	1	1	1		recF	0	1	0	0
					ileS	0	1	1		group_524	0	1	0	0
					infA	1	1	1		rpoE	0	1	0	0
					infB	0	1	1		dut	0	1	0	0
					infC	1	1	1		group_14	0	1	0	0
					iscU	1	0	0		group_862	0	1	0	0
					ispA	0	0	1		pepV	0	1	0	0
					kdpD	1	0	0		group_3412	0	1	0	0
					khtT	1	1	1		pyrG	0	1	0	0
					lacD	0	0	0		group_674	0	1	0	0
					LacD2	1	0	0		group_774	0	1	0	0
					lCB5	1	0	1		group_470	0	1	0	0
					ldh	1	1	1		group_858	0	1	0	0
					lepB	1	1	1		wcaE	0	1	0	0
					Leu_trna	1	1	1		yxjI	0	1	0	0
					leuS	1	1	1		group_340	0	1	0	0
					lgt	1	0	0		ltrA	0	1	0	0
					ligA	1	1	1		group_856	0	1	0	0
					lpdA	0	1	1		himA	0	1	0	0
					lplA	0	0	1		greA	0	1	0	0
					luxS	1	0	0		deoB1	0	1	0	0
					Lys_trna	1	1	1		group_45	0	1	0	0
					lysR	0	0	1		group_511	0	1	0	0
					lysS	1	0	1		group_3336	0	1	0	0
					macP	0	0	0		group_298	0	1	0	0
					malQ	0	0	0		rnr	0	1	0	0
					manB	1	0	1		wcaG	0	1	0	0
					manY	0	0	0		licD	0	1	0	0
					manZ	0	0	0		group_545	0	1	0	0
					map	0	1	1		ompR	0	1	0	0
					marR	1	1	1		group_520	0	1	0	0
					mdoB	1	1	1		group_506	0	1	0	0
					mecA	1	1	1		group_448	0	1	0	0
					med	1	0	0		group_706	0	1	0	0
					Met_trna	1	1	1		yycF	0	1	0	0
					metG	1	0	1		group_427	0	1	0	0
					metK	1	0	1		group_804	0	1	0	0
					metN	1	0	0		group_525	0	1	0	0
					metP	1	0	0		ftsQ	0	1	0	0
					mgtA	1	1	1		tnpISSag2	0	1	0	0
					miaA	1	0	0		znuA	0	1	0	0
					mltG	1	0	1		fetA	0	1	0	0
					mngR	1	1	1		ynzC	0	1	0	0
					mnmA	1	1	1		BHHMDL_00240	0	1	0	0
					mnmE	1	0	0		group_195	0	1	0	0
					mnmG	1	0	0		group_815	0	1	0	0
					mntR	1	0	0		group_547	0	1	0	0
					mraY	1	1	1		group_609	0	1	0	0
					msrB	1	0	0		vicK	0	1	0	0
					msrC	0	1	0		group_299	0	1	0	0
					mtnN	1	0	1		group_128	0	1	0	0
					mtsA	1	0	0		group_156	0	1	0	0
					murA	1	0	0		soxR	0	1	0	0
					murA2	1	0	0		group_71	0	1	0	0
					murB	1	0	1		dltA	0	0	1	0
					murC	1	1	1		yajC	0	0	1	0
					murD	1	1	1		group_2857	0	0	1	0
					murE	1	1	1		group_4743	0	0	1	0
					murF	1	0	1		group_3381	0	0	1	0
					murG	1	1	1		yoqJ	0	0	1	0
					mutT	1	0	0		mtsA	0	0	1	0
					mvaD	1	1	1		nrdD	0	0	1	0
					mviM	1	0	0		yabR	0	0	1	0
					mvk	1	1	1		gdpP	0	0	1	0
					nadD	1	1	1		ygaC	0	0	1	0
					nadE	0	1	1		group_4572	0	0	1	0
					nadK	1	1	1		group_3292	0	0	1	0
					ndk	0	0	0		group_2892	0	0	1	0
					niaR	0	0	0		group_3260	0	0	1	0
					nifS	1	1	1		group_3245	0	0	1	0
					nlpA	1	0	0		group_3333	0	0	1	0
					nrdD	1	0	0		ycf19	0	0	1	0
					nrdE	1	1	1		group_3017	0	0	1	0
					nrdF	1	1	1		group_3438	0	0	1	0
					nrdG	1	0	0		group_3000	0	0	1	0
					nrdH	1	1	1		pTC1	0	0	1	0
					nrdI	1	0	1		yadH	0	0	1	0
					nrdR	1	0	0		sufS	0	0	1	0
					nrnA	1	0	0		yqeK	0	0	1	0
					nupQ	1	0	0		dltD	0	0	1	0
					nusA	1	0	1		rnj1	0	0	1	0
					nusB	1	1	1		group_4164	0	0	1	0
					nusG	1	0	0		insE	0	0	1	0
					oafA	1	0	1		group_4675	0	0	1	0
					obgE	1	1	1		group_2855	0	0	1	0
					oppF	0	0	0		divIB	0	0	1	0
					paaI	0	1	0		cls	0	0	1	0
					pabB	0	0	0		group_4324	0	0	1	0
					parC	0	1	1		group_3403	0	0	1	0
					parE	1	1	1		group_4692	0	0	1	0
					pbp1a	0	1	1		group_3247	0	0	1	0
					pbp1b	1	0	0		group_3250	0	0	1	0
					pbp2a	1	0	0		ackA	0	0	1	0
					pbp2X	1	1	1		purA	0	0	1	0
					pcrA	1	1	1		group_2887	0	0	1	0
					pdhA	1	0	1		group_3332	0	0	1	0
					pdpdeoA	1	0	0		group_2893	0	0	1	0
					pepT	1	0	0		group_3437	0	0	1	0
					perR	0	0	0		nrnA	0	0	1	0
					pfkA	1	1	1		group_2889	0	0	1	0
					pgi	1	1	1		group_2984	0	0	1	0
					pgk	1	1	1		group_2856	0	0	1	0
					pgsA	1	0	1		nfnB	0	0	1	0
					Phe_trna	1	1	1		ftsI	0	0	1	0
					pheS	1	1	1		pbp1b	0	0	1	0
					pheT	1	1	1		group_3246	0	0	1	0
					phoU	1	0	0		group_4100	0	0	1	0
					pknB	1	1	1		relB	0	0	1	0
					plsC	0	1	1		covS	0	0	1	0
					plsX	1	1	1		wzb	0	0	1	0
					plsY	1	0	1		truA	0	0	1	0
					pncB	0	0	1		group_3261	0	0	1	0
					pnp	1	0	1		group_2837	0	0	1	0
					polA	1	1	1		yidA	0	0	1	0
					polC	1	1	1		tVP38	0	0	1	0
					ppaC	1	1	1		sufD	0	0	1	0
					prfA	1	1	1		dltB	0	0	1	0
					prfB	1	0	1		group_3434	0	0	1	0
					priA	0	1	1		group_3330	0	0	1	0
					Pro_trna	1	1	1		rex	0	0	1	0
					proS	1	1	1		alsT	0	0	1	0
					proV	1	0	0		rpoZ	0	0	1	0
					prs1	1	1	1		ccmA	0	0	1	0
					prs2	1	1	1		oafA	0	0	1	0
					pspC	1	0	0		group_4426	0	0	1	0
					pstC	0	0	0		truB	0	0	1	0
					pta	1	1	1		suhB	0	0	1	0
					pTC1	1	0	1		dgkA	0	0	1	0
					pth	1	1	1		rgpF	0	0	1	0
					ptsH	1	0	1		group_4499	0	0	1	0
					ptsI	1	1	1		group_4091	0	0	1	0
					purB	0	0	0		sufC	0	0	1	0
					purC	0	0	0		group_3306	0	0	1	0
					purE	0	0	0		group_4349	0	0	1	0
					purF	0	0	0		pepT	0	0	1	0
					purH	0	0	0		group_2888	0	0	1	0
					purK	0	0	0		murA2	0	0	1	0
					purL2	0	0	0		group_3143	0	0	1	0
					purM	0	0	0		group_2886	0	0	1	0
					purR	1	0	0		group_4360	0	0	1	0
					puuD	1	1	0		cspA	0	0	1	0
					pyk	1	1	1		tadA	0	0	1	0
					pyrH	1	0	1		sufB	0	0	1	0
					pyrR	1	0	0		purR	0	0	1	0
					racE	1	0	1		Spy491311c	0	0	1	0
					rdgB	1	0	0		group_4420	0	0	1	0
					recA	1	0	1		fhs1	0	0	1	0
					recD	1	0	0		group_3268	0	0	1	0
					recF	1	1	0		dltC	0	0	1	0
					recG	1	0	1		group_3249	0	0	1	0
					recO	1	0	1		group_3284	0	0	1	0
					recR	0	1	1		coaC	0	0	1	0
					recU	1	1	1		group_2891	0	0	1	0
					relA	1	0	0		citB	0	0	1	0
					rex	0	0	0		group_2199	0	0	0	1
					rexB	1	0	1		tnpISNCY	0	0	0	1
					rfaB	1	1	1		group_1530	0	0	0	1
					rfbA	1	1	1		group_1389	0	0	0	1
					rfbB	1	1	1		group_1725	0	0	0	1
					rfbC	1	1	1		group_1929	0	0	0	1
					rfbD	1	0	1		MFMHFJ_11270	0	0	0	1
					rfe	1	1	1		group_1300	0	0	0	1
					ribF	1	1	1		group_1448	0	0	0	1
					rimM	1	1	1		group_2298	0	0	0	1
					rimP	1	1	1		group_2757	0	0	0	1
					rlmK	1	0	0		purB	0	0	0	1
					rlmL	0	0	0		group_1763	0	0	0	1
					rluA	1	0	0		group_1877	0	0	0	1
					rmuC	1	0	0		group_1452	0	0	0	1
					RNaseP_bact_b	1	0	1		group_2200	0	0	0	1
					rnaY	1	0	0		tnpA	0	0	0	1
					rnc	1	0	1		group_1792	0	0	0	1
					rnhC	1	1	1		group_2342	0	0	0	1
					rnj1	1	0	0		group_2114	0	0	0	1
					rnj2	1	1	1		group_1516	0	0	0	1
					rnjA	0	0	1		group_1453	0	0	0	1
					rnmV	1	0	1		tkt	0	0	0	1
					rnpA	1	1	1		group_1857	0	0	0	1
					rny	1	1	1		group_1682	0	0	0	1
					rnz	1	1	1		group_1665	0	0	0	1
					rpe	1	1	1		pbp1a	0	0	0	1
					rpiA	1	1	1		prsA	0	0	0	1
					rpiB	0	0	0		pstS	0	0	0	1
					rpl7Ae	1	0	1		yigB	0	0	0	1
					rplA	1	1	1		MFMHFJ_11280	0	0	0	1
					rplB	1	1	1		MFMHFJ_11225	0	0	0	1
					rplC	1	1	1		group_2579	0	0	0	1
					rplD	1	1	1		hasC	0	0	0	1
					rplE	1	1	1		group_1562	0	0	0	1
					rplF	1	1	1		group_2208	0	0	0	1
					rplI	1	1	1		tnp-IS3	0	0	0	1
					rplJ	0	1	1		group_2367	0	0	0	1
					rplK	1	0	1		group_2031	0	0	0	1
					rplL	0	1	0		group_1632	0	0	0	1
					rplM	1	1	1		group_2549	0	0	0	1
					rplN	1	1	1		group_2775	0	0	0	1
					rplO	1	0	1		group_2080	0	0	0	1
					rplP	1	0	1		group_2601	0	0	0	1
					rplQ	1	1	1		group_2343	0	0	0	1
					rplR	1	1	1		group_2159	0	0	0	1
					rplS	1	1	1		group_2264	0	0	0	1
					rplT	1	1	1		group_2430	0	0	0	1
					rplU	1	1	1		group_2678	0	0	0	1
					rplV	1	1	1		group_1953	0	0	0	1
					rplW	1	1	1		group_2011	0	0	0	1
					rplX	1	1	1		MFMHFJ_11155	0	0	0	1
					rpmA	1	1	1		group_2280	0	0	0	1
					rpmB	1	0	1		group_1630	0	0	0	1
					rpmC	0	1	1		MFMHFJ_11260	0	0	0	1
					rpmD	1	1	1		group_2472	0	0	0	1
					rpmE2	1	1	1		group_2628	0	0	0	1
					rpmF	1	1	1		group_2707	0	0	0	1
					rpmG	1	1	1		group_1532	0	0	0	1
					rpmH	1	0	1		group_2047	0	0	0	1
					rpmI	1	1	1		group_2593	0	0	0	1
					rpmJ	1	1	0		group_2214	0	0	0	1
					rpoA	1	1	1		group_2041	0	0	0	1
					rpoB	1	1	1		group_1928	0	0	0	1
					rpoC	1	1	1		SSRC34_1	0	0	0	1
					rpoD	1	0	1		group_2215	0	0	0	1
					rpoE	1	0	1		group_2722	0	0	0	1
					rpoY	1	1	1		group_1518	0	0	0	1
					rpoZ	0	0	1		group_2050	0	0	0	1
					rpsA	1	1	1		MFMHFJ_11070	0	0	0	1
					rpsB	1	1	1		group_2614	0	0	0	1
					rpsC	1	1	1		SSRC41	0	0	0	1
					rpsD	1	0	1		group_2129	0	0	0	1
					rpsE	1	1	1		group_2120	0	0	0	1
					rpsF	1	1	1		group_1306	0	0	0	1
					rpsG	1	1	1		group_2525	0	0	0	1
					rpsH	1	1	1		group_2140	0	0	0	1
					rpsI	1	0	1		group_1449	0	0	0	1
					rpsJ	1	1	1		group_1451	0	0	0	1
					rpsK	1	1	1		MFMHFJ_11075	0	0	0	1
					rpsL	1	1	1		group_2097	0	0	0	1
					rpsM	1	0	1		group_1774	0	0	0	1
					rpsO	1	0	1		group_1480	0	0	0	1
					rpsP	1	1	1		group_1436	0	0	0	1
					rpsQ	1	1	1		group_2341	0	0	0	1
					rpsR	1	0	1		group_1705	0	0	0	1
					rpsS	1	0	1		group_1519	0	0	0	1
					rpsT	0	1	0		group_1597	0	0	0	1
					rpsU	1	1	1		group_1934	0	0	0	1
					rpsZ	1	1	1		group_2293	0	0	0	1
					rseP	1	0	0		group_2276	0	0	0	1
					rsgA	1	1	1		group_1849	0	0	0	1
					rsmA	1	0	0		group_2415	0	0	0	1
					rsmG	0	0	0		group_1899	0	0	0	1
					rsmH	0	0	1		group_1393	0	0	0	1
					ruvA	1	1	1		group_2378	0	0	0	1
					ruvB	1	1	1		group_1650	0	0	0	1
					ruvX	1	0	1		group_1890	0	0	0	1
					sacC	1	1	1		MFMHFJ_11220	0	0	0	1
					scm2	0	0	0		group_1684	0	0	0	1
					scpA	1	1	0		group_2285	0	0	0	1
					sdaAA	1	0	0		group_2350	0	0	0	1
					sdaAB	0	0	0		group_2020	0	0	0	1
					secA	1	0	1		group_1869	0	0	0	1
					secE	1	1	1		group_1515	0	0	0	1
					secG	1	1	1		group_1596	0	0	0	1
					secY	1	0	1		group_1685	0	0	0	1
					sepF	1	1	1		group_2217	0	0	0	1
					Ser_trna	1	1	1		group_2049	0	0	0	1
					serS	0	1	1		MFMHFJ_00195	0	0	0	1
					sgaB	0	0	0		pyrF	0	0	0	1
					smc	1	0	0		group_1512	0	0	0	1
					smpB	1	0	1		group_1803	0	0	0	1
					sodA	0	0	1		group_2315	0	0	0	1
					soxR	1	0	1		group_2423	0	0	0	1
					Spdsr37	1	1	1		group_1935	0	0	0	1
					SpF25_sRNA	0	0	0		group_2012	0	0	0	1
					spoVB	1	1	1		group_2340	0	0	0	1
					spx	1	1	1		group_2683	0	0	0	1
					Spy1786666	0	1	0		group_2721	0	0	0	1
					Spy392987	0	0	0		group_2009	0	0	0	1
					Spy490380c	1	1	1		group_2119	0	0	0	1
					Spy491738	0	0	1		group_1631	0	0	0	1
					srmB	1	1	1		group_2431	0	0	0	1
					Srn266	0	1	0		group_1793	0	0	0	1
					srtA	1	0	1		group_1951	0	0	0	1
					ssb	1	1	1		group_2409	0	0	0	1
					ssrA	1	1	1		group_2670	0	0	0	1
					SSRC10	1	1	1		group_1320	0	0	0	1
					SSRC34_1	0	0	0		group_1692	0	0	0	1
					SSRC34_2	0	1	0		guaA	0	0	0	1
					SSRC41	1	1	0		group_2349	0	0	0	1
					sstT	1	0	0		group_2128	0	0	0	1
					sufB	1	0	0		group_2216	0	0	0	1
					sufC	1	0	0		group_1392	0	0	0	1
					sufD	1	0	0		group_2326	0	0	0	1
					sufS	1	0	0		group_1848	0	0	0	1
					tACO1	1	0	0		group_1533	0	0	0	1
					tadA	1	0	0		group_1594	0	0	0	1
					tatD	1	0	0		group_2672	0	0	0	1
					tdk	1	0	0		group_1363	0	0	0	1
					tesA	0	0	0		group_2708	0	0	0	1
					thiN	0	0	0		group_2051	0	0	0	1
					thiT	1	1	0		group_2748	0	0	0	1
					Thr_trna	1	1	1		group_2619	0	0	0	1
					thrC	0	0	0		group_1925	0	0	0	1
					thrS	1	1	1		MFMHFJ_11235	0	0	0	1
					tig	1	0	0		group_1305	0	0	0	1
					tilS	1	1	1		group_2344	0	0	0	1
					tkt	0	1	1		group_1517	0	0	0	1
					tmk	1	0	1		group_2543	0	0	0	1
					tnpA	0	0	0		guaB	0	0	0	1
					topA	1	1	1		group_1501	0	0	0	1
					tpiA	1	1	1		group_1302	0	0	0	1
					tracrRNA	1	0	0		group_1652	0	0	0	1
					treC	0	0	0		MFMHFJ_00045	0	0	0	1
					treR	0	0	0		group_2032	0	0	0	1
					trkA	1	0	1		group_2296	0	0	0	1
					trkG	1	0	1		group_2669	0	0	0	1
					trmD	1	1	1		group_2686	0	0	0	1
					trmK	0	0	1		group_1937	0	0	0	1
					Trp_trna	1	0	1		group_2548	0	0	0	1
					trpS	1	1	1		group_2127	0	0	0	1
					truB	1	0	0		group_2667	0	0	0	1
					trxA	1	0	1		group_1880	0	0	0	1
					trxB	1	1	1		MFMHFJ_11170	0	0	0	1
					tsaB	1	0	1		group_2052	0	0	0	1
					tsaC	0	0	1		group_1924	0	0	0	1
					tsaD	1	0	1		MFMHFJ_11035	0	0	0	1
					tsaE	0	0	0		group_2418	0	0	0	1
					tsf	1	0	1		group_2459	0	0	0	1
					tuf	1	0	1		group_1954	0	0	0	1
					typA	1	0	1		group_2754	0	0	0	1
					Tyr_trna	1	1	1		group_2542	0	0	0	1
					tyrS	1	1	1		group_1898	0	0	0	1
					uppP	0	1	1		group_2196	0	0	0	1
					uppS	1	1	1		group_2674	0	0	0	1
					uup	1	0	0		group_2777	0	0	0	1
					uvrA	1	1	1		group_1978	0	0	0	1
					uvrB	1	1	1		MFMHFJ_11110	0	0	0	1
					uvrC	0	1	1		group_1791	0	0	0	1
					Val_trna	1	1	1		group_1695	0	0	0	1
					valS	1	1	1
					ves	1	0	0
					wcaA	1	1	1
					xapA	1	0	0
					xerS	1	0	1
					xpt	0	0	0
					xRE	0	1	0
					xseA	0	1	1
					xseB	0	0	1
					xth	1	1	1
					yabA	1	1	1
					yajC	0	0	0
					ybeY	1	0	1
					yceD	1	0	0
					ycf19	0	0	1
					ychF	1	0	0
					yggS	1	0	1
					yhaM	1	1	0
					yhbY	0	0	0
					yhcF	1	0	0
					yidA	1	0	1
					yidC	1	1	1
					yidD	0	1	0
					yihA	1	0	1
					yitT	0	0	0
					yjbJ	1	1	1
					yjbM	1	1	0
					ykuJ	0	0	1
					yloU	1	1	1
					yloV	1	1	1
					ylqC	1	1	0
					ylqF	1	1	1
					ylxM	1	1	1
					ylxR	1	1	1
					yneF	1	0	1
					yoqJ	0	0	0
					ypfJ	1	0	0
					yqeG	1	1	1
					yqeH	1	0	1
					yqeK	1	0	1
					yqfA	1	1	0
					yqxC	1	0	0
					yrzB	1	0	0
					ysxB	1	1	1
					ytoI	1	0	0
					znuB	0	0	0
					znuC	0	1	0

## Sheet: Table S6
S. agalactiae
locus_tag	gene_name	ncrna	start	end	strand	read_count	ins_index	gene_length	ins_count	fcn	Column1
S.agalactiae_02680	16S_rrna	0	461469	463017	1	0	0	1549	0
S.agalactiae_02690	23S_rrna	0	463299	466200	1	0	0	2902	0
S.agalactiae_02695	5S_rrna	0	466275	466390	1	0	0	116	0
S.agalactiae_02390	accA	0	409623	410396	1	1	0.00129198966408269	774	1	acetyl-CoA carboxylase carboxyl transferase subunit alpha
S.agalactiae_02370	accB	0	406383	406919	1	0	0	537	0	acetyl-CoA carboxylase biotin carboxyl carrier protein
S.agalactiae_02380	accC	0	407376	408746	1	2	0.000729394602479942	1371	1	acetyl-CoA carboxylase biotin carboxylase subunit
S.agalactiae_02385	accD	0	408755	409630	1	0	0	876	0	acetyl-CoA carboxylase	carboxyltransferase subunit beta
S.agalactiae_05095	aceF	0	957694	959082	1	35	0.013678905687545	1389	19	dihydrolipoamide acetyltransferase
S.agalactiae_05090	acoB	0	956569	957567	1	9	0.00800800800800801	999	8	alpha-ketoacid dehydrogenase subunit beta
S.agalactiae_02345	acpP	0	402142	402366	1	0	0	225	0	Acyl carrier protein
S.agalactiae_08675	acpS	0	1688560	1688919	-1	12	0.00555555555555556	360	2	Holo-[acyl-carrier-protein] synthase
S.agalactiae_05065	addA	0	947377	951000	1	51	0.00579470198675497	3624	21	helicase-exonuclease AddAB subunit AddA
S.agalactiae_04815	adhE	0	892624	894051	1	12	0.00560224089635854	1428	8	NADP-dependent glyceraldehyde-3-phosphate dehydrogenase
S.agalactiae_00550	adk	0	87869	88507	1	5	0.00312989045383412	639	2	adenylate kinase
S.agalactiae_02685	Ala_trna	0	463072	463144	1	0	0	73	0
S.agalactiae_04750	alaS	0	879522	882140	1	22	0.00190912562046583	2619	5	alanine--tRNA ligase
S.agalactiae_08670	alr	0	1687463	1688563	-1	6	0.00181653042688465	1101	2	alanine racemase
S.agalactiae_06525	apt	0	1255808	1256326	-1	36	0.023121387283237	519	12	adenine phosphoribosyltransferase
S.agalactiae_11015	Arg_trna	0	2150904	2150977	1	0	0	74	0
S.agalactiae_10530	argS	0	2062964	2064655	1	11	0.00118203309692671	1692	2	arginine--tRNA ligase
S.agalactiae_07230	aroD	0	1406268	1406945	-1	41	0.0309734513274336	678	21	3-dehydroquinate dehydratase
S.agalactiae_02315	Asn_trna	0	397269	397342	1	0	0	74	0
S.agalactiae_03370	asnS	0	589685	591031	1	7	0.00148478099480327	1347	2	asparagine--tRNA ligase
S.agalactiae_02705	Asp_trna	0	466469	466541	1	0	0	73	0
S.agalactiae_10550	aspS	0	2066992	2068743	-1	30	0.00171232876712329	1752	3	aspartate--tRNA ligase
S.agalactiae_05000	atpA	0	931550	933055	1	0	0	1506	0	F0F1 ATP synthase subunit alpha
S.agalactiae_04985	atpB	0	929767	930483	1	2	0.00278940027894003	717	2	F0F1 ATP synthase subunit A
S.agalactiae_05015	atpC	0	935445	935858	1	25	0.0289855072463768	414	12	F0F1 ATP synthase subunit epsilon
S.agalactiae_05010	atpD	0	934026	935432	1	1	0.000710732054015636	1407	1	F0F1 ATP synthase subunit beta
S.agalactiae_04980	atpE	0	929535	929735	1	0	0	201	0	F0F1 ATP synthase subunit C
S.agalactiae_04990	atpF	0	930501	930998	1	0	0	498	0	F0F1 ATP synthase subunit B
S.agalactiae_05005	atpG	0	933071	933952	1	0	0	882	0	F0F1 ATP synthase subunit gamma
S.agalactiae_04995	atpH	0	930998	931534	1	0	0	537	0	F0F1 ATP synthase subunit delta
S.agalactiae_00020	BHHMDL_00020	0	3715	3912	1	10	0.0303030303030303	198	6	DUF951 domain-containing protein
S.agalactiae_00240	BHHMDL_00240	0	28898	30223	1	15	0.00452488687782805	1326	6	CHAP domain-containing protein
S.agalactiae_04845	birA	0	899844	900713	-1	13	0.0103448275862069	870	9	bifunctional biotin--[acetyl-CoA-carboxylase] ligase/biotin operon repressor BirA
S.agalactiae_02330	caiD	0	399792	400583	1	6	0.00505050505050505	792	4	enoyl-CoA hydratase
S.agalactiae_06975	cca	0	1351607	1352815	-1	18	0.00413564929693962	1209	5	CCA tRNA nucleotidyltransferase
S.agalactiae_04230	ccpA	0	769753	770757	1	36	0.017910447761194	1005	18	catabolite control protein A
S.agalactiae_05125	cdaA	0	966178	967029	1	16	0.00469483568075117	852	4	diadenylate cyclase CdaA
S.agalactiae_09530	cdsA	0	1870754	1871548	-1	1	0.00125786163522013	795	1	phosphatidate cytidylyltransferase
S.agalactiae_08165	clpP	0	1593176	1593766	-1	24	0.0101522842639594	591	6	ATP-dependent Clp protease proteolytic subunit
S.agalactiae_06825	clpX	0	1321211	1322437	-1	1	0.000814995925020375	1227	1	ATP-dependent Clp protease ATP-binding subunit ClpX
S.agalactiae_07260	cmk	0	1411972	1412655	-1	1	0.00146198830409357	684	1	(d)CMP kinase
S.agalactiae_05320	coaA	0	1008023	1008943	-1	5	0.00325732899022801	921	3	type I pantothenate kinase
S.agalactiae_05815	coaB	0	1119281	1119979	1	19	0.0200286123032904	699	14	phosphopantothenate--cysteine ligase
S.agalactiae_02995	coaD	0	514271	514756	1	13	0.00617283950617284	486	3	pantetheine-phosphate adenylyltransferase
S.agalactiae_07715	coaE	0	1514023	1514610	-1	38	0.0204081632653061	588	12	dephospho-CoA kinase
S.agalactiae_08625	codY	0	1676212	1676997	-1	41	0.0368956743002544	786	29	GTP-sensing pleiotropic transcriptional regulator CodY
S.agalactiae_08775	corA	0	1711739	1712683	-1	5	0.00211640211640212	945	2	magnesium transporter
S.agalactiae_02495	cotS	0	427657	428457	1	24	0.0112359550561798	801	9	aminoglycoside phosphotransferase
S.agalactiae_01115	cynT	0	164468	164965	1	19	0.0200803212851406	498	10	carbonate dehydratase
S.agalactiae_09395	Cys_trna	0	1838509	1838579	1	0	0	71	0
S.agalactiae_01610	cysE	0	268621	269205	1	4	0.00512820512820513	585	3	serine O-acetyltransferase
S.agalactiae_01620	cysS	0	269394	270737	1	1	0.000744047619047619	1344	1	cysteine--tRNA ligase
S.agalactiae_06775	dcm	0	1311277	1312278	-1	15	0.00998003992015968	1002	10	DNA (cytosine-5-)-methyltransferase
S.agalactiae_04530	ddl	0	833964	835010	1	5	0.00477554918815664	1047	5	D-alanine--D-alanine ligase
S.agalactiae_09435	def	0	1847186	1847800	1	9	0.00650406504065041	615	4	peptide deformylase
S.agalactiae_06980	degV	0	1353000	1353848	-1	42	0.0176678445229682	849	15	EDD domain protein
S.agalactiae_10360	deoB1	0	2030352	2031563	-1	199	0.0305280528052805	1212	37	phosphopentomutase
S.agalactiae_08330	der	0	1623718	1625028	-1	0	0	1311	0	ribosome biogenesis GTPase Der
S.agalactiae_03145	divIVA	0	542708	543478	1	11	0.00518806744487678	771	4	cell division protein DivIVA
S.agalactiae_00005	dnaA	0	3	1463	1	26	0.00616016427104723	1461	9	chromosomal replication initiator protein DnaA
S.agalactiae_10825	dnaB	0	2113612	2114967	-1	0	0	1356	0	replicative DNA helicase
S.agalactiae_08340	dnaB2	0	1625975	1627150	-1	0	0	1176	0	helicase loader
S.agalactiae_06520	dnaD	0	1255010	1255690	-1	7	0.00146842878120411	681	1	DNA replication protein DnaD
S.agalactiae_05270	dnaE	0	996314	999418	1	4	0.000644122383252818	3105	2	DNA polymerase III subunit alpha
S.agalactiae_07475	dnaG	0	1457104	1458885	-1	0	0	1782	0	DNA primase
S.agalactiae_08335	dnaI	0	1625076	1625978	-1	0	0	903	0	primosomal protein DnaI
S.agalactiae_01045	dnaJ	0	151082	152197	1	37	0.00627240143369176	1116	7	molecular chaperone DnaJ
S.agalactiae_01040	dnaK	0	148964	150793	1	1	0.000546448087431694	1830	1	molecular chaperone DnaK
S.agalactiae_00010	dnaN	0	1618	2754	1	10	0.00175901495162709	1137	2	DNA polymerase III subunit beta
S.agalactiae_04840	dnaX	0	897916	899580	1	0	0	1665	0	DNA polymerase III subunit gamma/tau
S.agalactiae_01105	dut	0	162360	162806	1	5	0.00447427293064877	447	2	dUTP diphosphatase
S.agalactiae_10895	ecfA1	0	2126458	2127297	-1	1	0.00119047619047619	840	1	energy-coupling factor ABC transporter ATP-binding protein
S.agalactiae_10890	ecfA2	0	2125640	2126482	-1	1	0.00118623962040332	843	1	energy-coupling factor transporter ATPase
S.agalactiae_10885	ecfT	0	2124853	2125647	-1	21	0.00377358490566038	795	3	cobalt ABC transporter permease
S.agalactiae_08725	efp	0	1700224	1700784	-1	0	0	561	0	elongation factor P
S.agalactiae_03550	eno	0	623110	624417	1	56	0.00688073394495413	1308	9	phosphopyruvate hydratase
S.agalactiae_07765	era	0	1520840	1521784	-1	69	0.0137566137566138	945	13	GTPase Era
S.agalactiae_06885	eRG12	0	1331149	1332141	-1	12	0.0040281973816717	993	4	phosphomevalonate kinase
S.agalactiae_03530	ezrA	0	619479	621203	1	13	0.00695652173913044	1725	12	septation ring formation regulator EzrA
S.agalactiae_02355	fabD	0	403500	404426	1	0	0	927	0	ACP S-malonyltransferase
S.agalactiae_02365	fabF	0	405185	406417	1	1	0.0008110300081103	1233	1	beta-ketoacyl-ACP synthase II
S.agalactiae_02360	fabG	0	404435	405169	1	1	0.00136054421768707	735	1	3-oxoacyl-[acyl-carrier-protein] reductase
S.agalactiae_02340	fabH	0	401113	402084	1	0	0	972	0	3-oxoacyl-[acyl-carrier-protein] synthase 3
S.agalactiae_02350	fabK	0	402521	403480	1	2	0.00208333333333333	960	2	enoyl-[acyl-carrier-protein] reductase FabK
S.agalactiae_02375	fabZ	0	406916	407338	1	1	0.00236406619385343	423	1	3-hydroxyacyl-ACP dehydratase FabZ
S.agalactiae_01195	fba	0	181920	182801	1	0	0	882	0	fructose-bisphosphate aldolase
S.agalactiae_04145	fetA	0	750499	751155	1	45	0.0395738203957382	657	26	methionine ABC transporter ATP-binding protein
S.agalactiae_05460	ffh	0	1040758	1042323	-1	144	0.0268199233716475	1566	42	signal recognition particle protein
S.agalactiae_03430	fldA	0	602029	602472	1	27	0.0135135135135135	444	6	flavodoxin
S.agalactiae_01815	fMet_trna	0	302149	302222	1	0	0	74	0
S.agalactiae_03265	fmhB	0	566817	568028	-1	3	0.000825082508250825	1212	1	UDP-N-acetylmuramoylpentapeptide-lysine N(6)-alanyltransferase
S.agalactiae_02180	fmt	0	368844	369779	1	5	0.00106837606837607	936	1	methionyl-tRNA formyltransferase
S.agalactiae_06880	fni	0	1330157	1331152	-1	41	0.0070281124497992	996	7	type 2 isopentenyl-diphosphate Delta-isomerase
S.agalactiae_06835	folA	0	1322655	1323149	-1	2	0.00202020202020202	495	1	dihydrofolate reductase
S.agalactiae_06060	folB	0	1166870	1167232	-1	0	0	363	0	dihydroneopterin aldolase
S.agalactiae_06075	folC	0	1168623	1169885	-1	96	0.00475059382422803	1263	6	dihydrofolate synthase
S.agalactiae_06070	folE	0	1168041	1168604	-1	4	0.00531914893617021	564	3	GTP cyclohydrolase I FolE
S.agalactiae_06055	folK	0	1166385	1166873	-1	7	0.00613496932515337	489	3	2-amino-4-hydroxy-6-hydroxymethyldihydropteridine diphosphokinase
S.agalactiae_06065	folP	0	1167234	1168037	-1	18	0.00373134328358209	804	3	dihydropteroate synthase
S.agalactiae_07820	frr	0	1530612	1531169	-1	22	0.010752688172043	558	6	ribosome recycling factor
S.agalactiae_03115	ftsA	0	537679	539052	1	0	0	1374	0	cell division protein FtsA
S.agalactiae_00045	ftsB	0	10293	10664	1	14	0.0161290322580645	372	6	septum formation initiation protein
S.agalactiae_03325	ftsE	0	580339	581031	1	1	0.00144300144300144	693	1	cell division ATP-binding protein FtsE
S.agalactiae_07910	ftsK	0	1547643	1550093	-1	108	0.0191758465932273	2451	47	DNA translocase FtsK
S.agalactiae_02035	ftsL	0	338630	338956	1	0	0	327	0	cell division protein FtsL
S.agalactiae_03110	ftsQ	0	536270	537406	1	113	0.0228671943711522	1137	26	cell division protein FtsQ
S.agalactiae_04500	ftsW	0	826414	827682	1	26	0.00630417651694247	1269	8	cell division protein FtsW
S.agalactiae_03330	ftsX	0	581015	581944	1	27	0.00645161290322581	930	6	permease-like cell division protein FtsX
S.agalactiae_04330	ftsY	0	792591	794201	1	61	0.0167597765363128	1611	27	signal recognition particle-docking protein FtsY
S.agalactiae_03120	ftsZ	0	539074	540354	1	0	0	1281	0	cell division protein FtsZ
S.agalactiae_09060	fusA	0	1769367	1771445	-1	13	0.00144300144300144	2079	3	elongation factor G
S.agalactiae_09570	galE	0	1878343	1879338	-1	34	0.00602409638554217	996	6	UDP-glucose 4-epimerase GalE
S.agalactiae_02655	galU	0	457021	457920	-1	30	0.00555555555555556	900	5	UTP--glucose-1-phosphate uridylyltransferase GalU
S.agalactiae_09055	gap	0	1768153	1769163	-1	1	0.000989119683481701	1011	1	type I glyceraldehyde-3-phosphate dehydrogenase
S.agalactiae_08590	gatA	0	1668362	1669828	-1	0	0	1467	0	Asp-tRNA(Asn)/Glu-tRNA(Gln) amidotransferase subunit GatA
S.agalactiae_08585	gatB	0	1666920	1668362	-1	2	0.00138600138600139	1443	2	Asp-tRNA(Asn)/Glu-tRNA(Gln) amidotransferase subunit GatB
S.agalactiae_08595	gatC	0	1669828	1670130	-1	0	0	303	0	Asp-tRNA(Asn)/Glu-tRNA(Gln) amidotransferase subunit GatC
S.agalactiae_05135	glmM	0	968045	969397	1	72	0.00665188470066519	1353	9	phosphoglucosamine mutase
S.agalactiae_05290	glmS	0	1003069	1004883	1	0	0	1815	0	glutamine--fructose-6-phosphate transaminase (isomerizing)
S.agalactiae_07955	glmU	0	1556159	1557538	-1	16	0.00434782608695652	1380	6	bifunctional UDP-N-acetylglucosamine diphosphorylase/glucosamine-1-phosphate N-acetyltransferase GlmU
S.agalactiae_06245	Gln_trna	0	1199041	1199112	-1	0	0	72	0
S.agalactiae_09030	glnA	0	1763111	1764457	-1	12	0.0066815144766147	1347	9	type I glutamate--ammonia ligase
S.agalactiae_04285	glnQ	0	782140	782895	-1	13	0.0119047619047619	756	9	ABC transporter
S.agalactiae_01130	gltX	0	168093	169547	1	25	0.00343642611683849	1455	5	glutamate--tRNA ligase
S.agalactiae_11010	Glu_trna	0	2150641	2150712	-1	1	0.0138888888888889	72	1
S.agalactiae_01795	Gly_trna	0	301773	301843	1	0	0	71	0
S.agalactiae_01940	glyQ	0	317555	318469	1	5	0.00327868852459016	915	3	glycine--tRNA ligase subunit alpha
S.agalactiae_01950	glyS	0	319114	321153	1	3	0.000980392156862745	2040	2	Glycine--tRNA ligase beta subunit
S.agalactiae_02165	gmk	0	365367	365996	1	23	0.00793650793650794	630	5	guanylate kinase
S.agalactiae_03520	gph	0	616872	617432	1	15	0.0142602495543672	561	8	DNA gyrase subunit B
S.agalactiae_04515	gpmA	0	830346	831038	1	20	0.00865800865800866	693	6	phosphoglycerate mutase
S.agalactiae_02660	gpsA	0	457957	458973	-1	31	0.00884955752212389	1017	9	NAD(P)H-dependent glycerol-3-phosphate dehydrogenase
S.agalactiae_02110	gpsB	0	355061	355393	1	0	0	333	0	cell division regulator GpsB
S.agalactiae_08300	greA	0	1615309	1615791	-1	12	0.0165631469979296	483	8	transcription elongation factor GreA
S.agalactiae_10395	groES	0	2037356	2037640	-1	9	0.00350877192982456	285	1	co-chaperone GroES
S.agalactiae_10390	groL	0	2035638	2037260	-1	2	0.00123228589032656	1623	2	chaperonin GroEL
S.agalactiae_02070	group_128	0	346384	346608	1	41	0.0355555555555556	225	8	DUF4059 domain-containing protein
S.agalactiae_00710	group_14	0	104596	105375	-1	19	0.0102564102564103	780	8	XRE family transcriptional regulator
S.agalactiae_02810	group_156	0	484400	484936	-1	11	0.0037243947858473	537	2	IS861	transposase OrfA
S.agalactiae_03335	group_195	0	582018	582554	1	25	0.0074487895716946	537	4	IS861	transposase OrfA
S.agalactiae_04335	group_298	0	794752	795645	1	0	0	894	0	Group II intron reverse transcriptase/maturase
S.agalactiae_04340	group_299	0	795759	796028	1	22	0.0037037037037037	270	1	Maturase-related protein
S.agalactiae_10745	group_3336	0	2104278	2104607	-1	40	0.0333333333333333	330	11	HTH-11 domain-containing protein
S.agalactiae_05045	group_338	0	940026	940325	1	19	0.0333333333333333	300	10	Acetyltransferase	GNAT family
S.agalactiae_05115	group_340	0	963910	964695	-1	11	0.00636132315521628	786	5	glutamine amidotransferase
S.agalactiae_10750	group_3412	0	2104619	2104816	-1	12	0.0151515151515152	198	3	hypothetical protein
S.agalactiae_05560	group_369	0	1059982	1060860	-1	87	0.0352673492605233	879	31	CAAX protease
S.agalactiae_05825	group_390	0	1120564	1121136	1	32	0.0209424083769634	573	12	pantothenic acid transporter pant
S.agalactiae_05930	group_399	0	1141922	1142614	1	38	0.0230880230880231	693	16	hypothetical protein
S.agalactiae_06380	group_427	0	1224981	1225517	-1	3	0.00186219739292365	537	1	IS861	transposase OrfA
S.agalactiae_06615	group_441	0	1277559	1278095	-1	19	0.0037243947858473	537	2	IS861	transposase OrfA
S.agalactiae_06670	group_448	0	1286807	1287040	1	9	0.0170940170940171	234	4	IS3 family transposase
S.agalactiae_00875	group_45	0	119626	120003	-1	27	0.0238095238095238	378	9	HicB family protein
S.agalactiae_10820	group_4590	0	2113313	2113600	-1	8	0.00347222222222222	288	1	Uncharacterized protein conserved in bacteria
S.agalactiae_10475	group_4699	0	2051140	2051406	-1	0	0	267	0	IreB family regulatory phosphoprotein
S.agalactiae_06830	group_470	0	1322467	1322637	-1	4	0.0175438596491228	171	3	Triosephosphate isomerase
S.agalactiae_06985	group_487	0	1353848	1354228	-1	24	0.0236220472440945	381	9	DUF1149 domain-containing protein
S.agalactiae_07265	group_506	0	1412666	1413190	-1	0	0	525	0	LysM domain-containing protein
S.agalactiae_07330	group_511	0	1426704	1427870	1	0	0	1167	0	IS30-like element ISSag9 family transposase
S.agalactiae_07405	group_520	0	1443694	1445058	-1	8	0.00293040293040293	1365	4	DUF2142 domain-containing protein
S.agalactiae_07435	group_524	0	1449582	1451315	-1	6	0.00346020761245675	1734	6	surface protein
S.agalactiae_07440	group_525	0	1451308	1451661	-1	16	0.0225988700564972	354	8	DUF2304 domain-containing protein
S.agalactiae_07490	group_530	0	1460338	1460874	-1	19	0.0037243947858473	537	2	IS861	transposase OrfA
S.agalactiae_07570	group_535	0	1479211	1479747	1	6	0.00558659217877095	537	3	IS861	transposase OrfA
S.agalactiae_07630	group_545	0	1495021	1495149	-1	3	0.0155038759689922	129	2	DUF4044 domain-containing protein
S.agalactiae_07650	group_547	0	1499532	1500698	1	0	0	1167	0	IS30-like element ISSag9 family transposase
S.agalactiae_07870	group_570	0	1538700	1539866	1	0	0	1167	0	IS30-like element ISSag9 family transposase
S.agalactiae_07895	group_573	0	1544452	1544988	1	16	0.00558659217877095	537	3	IS861	transposase OrfA
S.agalactiae_08125	group_598	0	1585995	1587161	1	0	0	1167	0	IS30-like element ISSag9 family transposase
S.agalactiae_08320	group_609	0	1619683	1620300	-1	7	0.00647249190938511	618	4	hypothetical protein
S.agalactiae_08875	group_652	0	1730995	1731750	-1	71	0.0383597883597884	756	29	peptidase
S.agalactiae_09200	group_674	0	1793097	1794263	1	0	0	1167	0	IS30-like element ISSag9 family transposase
S.agalactiae_09370	group_685	0	1833464	1833925	1	22	0.0194805194805195	462	9	small multidrug export protein
S.agalactiae_09610	group_706	0	1886971	1887507	-1	12	0.0037243947858473	537	2	IS861	transposase OrfA
S.agalactiae_01125	group_71	0	166641	167807	-1	0	0	1167	0	IS30-like element ISSag9 family transposase
S.agalactiae_10040	group_773	0	1964207	1964521	1	17	0.0253968253968254	315	8	XRE family transcriptional regulator
S.agalactiae_10045	group_774	0	1964721	1965059	1	8	0.0206489675516224	339	7	XRE family transcriptional regulator
S.agalactiae_10205	group_804	0	1990491	1991027	-1	11	0.0037243947858473	537	2	IS861	transposase OrfA
S.agalactiae_10305	group_815	0	2015554	2016720	1	0	0	1167	0	IS30-like element ISSag9 family transposase
S.agalactiae_10755	group_855	0	2104797	2104937	-1	14	0.0283687943262411	141	4	hypothetical protein
S.agalactiae_10760	group_856	0	2104934	2105266	-1	82	0.036036036036036	333	12	hypothetical protein
S.agalactiae_10770	group_858	0	2105790	2106413	-1	86	0.0272435897435897	624	17	phage repressor protein
S.agalactiae_10780	group_860	0	2107201	2107818	-1	141	0.0388349514563107	618	24	Phage regulatory protein Rha (Phage_pRha)
S.agalactiae_10790	group_862	0	2108257	2108460	-1	29	0.0392156862745098	204	8	transcriptional regulator
S.agalactiae_10795	group_863	0	2108658	2109221	1	62	0.00531914893617021	564	3	DNA-binding protein
S.agalactiae_01605	group_92	0	267860	268612	1	2	0.00265604249667995	753	2	SseB domain-containing protein
S.agalactiae_01035	grpE	0	148250	148783	1	1	0.00187265917602996	534	1	nucleotide exchange factor GrpE
S.agalactiae_05365	gyrA	0	1018085	1020544	1	23	0.0032520325203252	2460	8	DNA gyrase subunit A
S.agalactiae_03525	gyrB	0	617433	619385	1	1	0.000512032770097286	1953	1	DNA topoisomerase (ATP-hydrolyzing) subunit B
S.agalactiae_03245	himA	0	563730	564005	1	4	0.0036231884057971	276	1	DNA-binding protein
S.agalactiae_01835	His_trna	0	302481	302553	1	0	0	73	0
S.agalactiae_04280	hisJ	0	781328	782128	-1	9	0.00873907615480649	801	7	glutamine ABC transporter substrate-binding protein
S.agalactiae_04275	hisM	0	780620	781315	-1	14	0.0158045977011494	696	11	amino acid ABC transporter permease
S.agalactiae_10555	hisS	0	2068836	2070116	-1	0	0	1281	0	histidine--tRNA ligase
S.agalactiae_06850	hMG1	0	1325396	1326679	1	19	0.00311526479750779	1284	4	hydroxymethylglutaryl-CoA reductase	degradative
S.agalactiae_04635	holA	0	855872	856909	1	27	0.00385356454720617	1038	4	DNA polymerase III subunit delta
S.agalactiae_08115	holB	0	1584268	1585131	-1	1	0.00115740740740741	864	1	DNA polymerase III subunit delta'
S.agalactiae_04380	hprK	0	802377	803312	1	67	0.016025641025641	936	15	HPr(Ser) kinase/phosphatase
S.agalactiae_01030	hrcA	0	147174	148208	1	59	0.0309178743961353	1035	32	heat-inducible transcriptional repressor HrcA
S.agalactiae_00040	hslR	0	10034	10306	1	27	0.032967032967033	273	9	Uncharacterized protein YabO
S.agalactiae_02725	Ile_trna	0	466818	466891	1	23	0.027027027027027	74	2
S.agalactiae_00205	Ile2_trna	0	28026	28099	1	0	0	74	0
S.agalactiae_03150	ileS	0	543763	546555	1	14	0.00286430361618332	2793	8	isoleucine--tRNA ligase
S.agalactiae_00555	infA	0	88623	88841	1	0	0	219	0	translation initiation factor IF-1
S.agalactiae_02530	infB	0	431867	434650	1	0	0	2784	0	translation initiation factor IF-2
S.agalactiae_07255	infC	0	1411281	1411811	-1	1	0.00188323917137476	531	1	translation initiation factor IF-3
S.agalactiae_04945	lCB5	0	920075	921094	1	102	0.0264705882352941	1020	27	diacylglycerol kinase
S.agalactiae_08835	lepB	0	1722160	1722753	1	8	0.0101010101010101	594	6	signal peptidase I
S.agalactiae_02715	Leu_trna	0	466626	466707	1	0	0	82	0
S.agalactiae_10300	leuS	0	2012837	2015338	-1	10	0.000799360511590727	2502	2	leucine--tRNA ligase
S.agalactiae_07430	licD	0	1448733	1449557	-1	0	0	825	0	LicD family protein
S.agalactiae_04940	ligA	0	918117	920063	1	2	0.00102722136620442	1947	2	NAD-dependent DNA ligase LigA
S.agalactiae_05100	lpdA	0	959142	960899	1	15	0.00511945392491468	1758	9	dihydrolipoyl dehydrogenase
S.agalactiae_06690	ltrA	0	1290874	1292151	-1	0	0	1278	0	group II intron reverse transcriptase/maturase
S.agalactiae_02710	Lys_trna	0	466544	466616	1	0	0	73	0
S.agalactiae_07115	lysR	0	1377767	1378672	-1	0	0	906	0	LysR family transcriptional regulator
S.agalactiae_04450	lysS	0	814861	816351	-1	0	0	1491	0	lysine--tRNA ligase
S.agalactiae_05830	manB	0	1121246	1122964	1	42	0.0058173356602676	1719	10	phosphoglucomutase
S.agalactiae_04920	map	0	915020	915880	1	14	0.00464576074332172	861	4	methionyl aminopeptidase
S.agalactiae_02335	marR	0	400679	401113	1	2	0.00229885057471264	435	1	transcriptional regulator
S.agalactiae_07240	mdoB	0	1408237	1410381	1	53	0.00699300699300699	2145	15	alkaline phosphatase
S.agalactiae_01255	mecA	0	193895	194650	1	25	0.0185185185185185	756	14	adaptor protein MecA
S.agalactiae_00200	Met_trna	0	27933	28006	1	0	0	74	0
S.agalactiae_08040	metG	0	1570995	1572992	-1	103	0.014014014014014	1998	28	methionine--tRNA ligase
S.agalactiae_04850	metK	0	900964	902160	1	28	0.0050125313283208	1197	6	methionine adenosyltransferase
S.agalactiae_03295	mgtA	0	572267	574951	1	66	0.00446927374301676	2685	12	calcium-translocating P-type ATPase	PMCA-type
S.agalactiae_08305	mltG	0	1615864	1617666	-1	152	0.0293954520244038	1803	53	aminodeoxychorismate lyase
S.agalactiae_10855	mnmA	0	2120231	2121352	-1	2	0.0017825311942959	1122	2	tRNA 2-thiouridine(34) synthase MnmA
S.agalactiae_05075	mnmE	0	951962	953371	-1	55	0.0234042553191489	1410	33	tRNA uridine-5-carboxymethylaminomethyl(34) synthesis GTPase MnmE
S.agalactiae_10840	mnmG	0	2117517	2119418	-1	58	0.017875920084122	1902	34	tRNA uridine-5-carboxymethylaminomethyl(34) synthesis enzyme MnmG
S.agalactiae_02045	mraY	0	341220	342230	1	50	0.0039564787339268	1011	4	phospho-N-acetylmuramoyl-pentapeptide-transferase
S.agalactiae_04835	msrC	0	897419	897916	1	0	0	498	0	GAF domain-containing protein
S.agalactiae_07940	mtnN	0	1554616	1555305	-1	1	0.00144927536231884	690	1	5'-methylthioadenosine/adenosylhomocysteine nucleosidase
S.agalactiae_06050	murB	0	1165339	1166241	-1	1	0.00110741971207087	903	1	UDP-N-acetylmuramate dehydrogenase
S.agalactiae_08315	murC	0	1618342	1619673	-1	36	0.00525525525525526	1332	7	UDP-N-acetylmuramate--L-alanine ligase
S.agalactiae_03100	murD	0	533832	535187	1	1	0.000737463126843658	1356	1	UDP-N-acetylmuramoyl-L-alanine--D-glutamate ligase
S.agalactiae_07285	murE	0	1417053	1418504	1	5	0.00068870523415978	1452	1	UDP-N-acetylmuramoyl-L-alanyl-D-glutamate--L-lysi ne ligase
S.agalactiae_04535	murF	0	835157	836524	1	24	0.00511695906432749	1368	7	UDP-N-acetylmuramoyl-tripeptide--D-alanyl-D-alani ne ligase
S.agalactiae_03105	murG	0	535190	536266	1	0	0	1077	0	UDP-N-acetylglucosamine--N-acetylmuramyl-(pentape ptide) pyrophosphoryl-undecaprenol N-acetylglucosamine transferase
S.agalactiae_06890	mvaD	0	1332134	1333078	-1	1	0.00105820105820106	945	1	diphosphomevalonate decarboxylase
S.agalactiae_06895	mvk	0	1333060	1333938	-1	0	0	879	0	mevalonate kinase
S.agalactiae_08560	nadD	0	1662942	1663574	-1	3	0.00157977883096367	633	1	nicotinate-nucleotide adenylyltransferase
S.agalactiae_02085	nadE	0	349206	350027	1	0	0	822	0	ammonia-dependent NAD(+) synthetase
S.agalactiae_05960	nadK	0	1147542	1148378	-1	5	0.002389486260454	837	2	NAD kinase
S.agalactiae_05980	nifS	0	1150861	1151976	1	22	0.00537634408602151	1116	6	cysteine desulfurase
S.agalactiae_04795	nrdE	0	887629	889788	-1	0	0	2160	0	class 1b ribonucleoside-diphosphate reductase subunit alpha
S.agalactiae_04790	nrdF	0	886467	887426	-1	8	0.003125	960	3	class 1b ribonucleoside-diphosphate reductase subunit beta
S.agalactiae_04800	nrdH	0	889866	890090	-1	0	0	225	0	NrdH-redoxin
S.agalactiae_09680	nrdI	0	1903385	1903840	1	51	0.0219298245614035	456	10	class Ib ribonucleoside-diphosphate reductase assembly flavoprotein NrdI
S.agalactiae_08345	nrdR	0	1627150	1627629	-1	3	0.00208333333333333	480	1	transcriptional regulator NrdR
S.agalactiae_02515	nusA	0	430095	431234	1	0	0	1140	0	transcription termination/antitermination protein NusA
S.agalactiae_08715	nusB	0	1699319	1699753	-1	37	0.0344827586206897	435	15	transcription antitermination factor NusB
S.agalactiae_10330	nusG	0	2022015	2022554	-1	44	0.0333333333333333	540	18	transcription termination/antitermination protein NusG
S.agalactiae_07625	obgE	0	1493647	1494960	-1	16	0.00380517503805175	1314	5	GTPase ObgE
S.agalactiae_08355	ompR	0	1629273	1629962	-1	23	0.0173913043478261	690	12	DNA-binding response regulator
S.agalactiae_06265	parC	0	1200708	1203167	-1	38	0.00365853658536585	2460	9	DNA topoisomerase IV subunit A
S.agalactiae_06270	parE	0	1203301	1205250	-1	41	0.00256410256410256	1950	5	DNA topoisomerase IV subunit B
S.agalactiae_02040	pbp2X	0	339065	341218	1	3	0.00139275766016713	2154	3	penicillin-binding protein PBP2X
S.agalactiae_06195	pcrA	0	1187774	1190053	-1	108	0.0201754385964912	2280	46	DNA helicase PcrA
S.agalactiae_05085	pdhA	0	955526	956494	1	12	0.00722394220846233	969	7	pyruvate dehydrogenase
S.agalactiae_06595	pepV	0	1272687	1274093	-1	106	0.0419331911869225	1407	59	dipeptidase PepV
S.agalactiae_05275	pfkA	0	999499	1000521	1	0	0	1023	0	6-phosphofructokinase
S.agalactiae_02635	pgi	0	452889	454238	1	1	0.000740740740740741	1350	1	glucose-6-phosphate isomerase
S.agalactiae_09045	pgk	0	1765744	1766940	-1	12	0.00334168755221387	1197	4	Phosphoglycerate kinase
S.agalactiae_10900	pgsA	0	2127297	2127860	-1	3	0.00354609929078014	564	2	CDP-diacylglycerol--glycerol-3-phosphate 3-phosphatidyltransferase
S.agalactiae_01820	Phe_trna	0	302225	302297	1	0	0	73	0
S.agalactiae_05040	pheS	0	938903	939943	1	2	0.00192122958693564	1041	2	phenylalanine--tRNA ligase subunit alpha
S.agalactiae_05050	pheT	0	940600	943005	1	15	0.00207813798836243	2406	5	phenylalanine--tRNA ligase subunit beta
S.agalactiae_06845	pksG	0	1324132	1325394	1	24	0.00475059382422803	1263	6	hydroxymethylglutaryl-CoA synthase
S.agalactiae_04600	plsC	0	848259	848999	1	18	0.00539811066126856	741	4	1-acyl-sn-glycerol-3-phosphate acyltransferase
S.agalactiae_00265	plsX	0	34368	35360	1	38	0.0221550855991944	993	22	phosphate acyltransferase PlsX
S.agalactiae_06275	plsY	0	1205379	1206002	1	0	0	624	0	glycerol-3-phosphate 1-O-acyltransferase PlsY
S.agalactiae_02080	pncB	0	347749	349209	1	12	0.00479123887748118	1461	7	nicotinate phosphoribosyltransferase
S.agalactiae_01600	pnp	0	265729	267858	1	11	0.00328638497652582	2130	7	polyribonucleotide nucleotidyltransferase
S.agalactiae_02570	polA	0	440921	443563	1	24	0.00113507377979569	2643	3	DNA polymerase I
S.agalactiae_09510	polC	0	1862281	1866687	-1	19	0.00090764692534604	4407	4	DNA polymerase III PolC-type
S.agalactiae_07315	ppaC	0	1423195	1424130	-1	1	0.00106837606837607	936	1	manganese-dependent inorganic pyrophosphatase
S.agalactiae_05875	prfA	0	1131059	1132138	-1	10	0.0037037037037037	1080	4	peptide chain release factor 1
S.agalactiae_03320	prfB	0	579340	580320	1	5	0.00101936799184506	981	1	peptide chain release factor 2
S.agalactiae_02175	priA	0	366407	368797	1	132	0.0355499790882476	2391	85	primosomal protein N'
S.agalactiae_00195	Pro_trna	0	27844	27917	1	0	0	74	0
S.agalactiae_09520	proS	0	1867519	1869372	-1	11	0.00161812297734628	1854	3	proline--tRNA ligase
S.agalactiae_00245	prs1	0	30347	31315	1	69	0.0154798761609907	969	15	ribose-phosphate diphosphokinase
S.agalactiae_05975	prs2	0	1149883	1150857	1	3	0.00307692307692308	975	3	ribose-phosphate diphosphokinase
S.agalactiae_05500	pstA	0	1049868	1050755	-1	0	0	888	0	phosphate ABC transporter permease PstA
S.agalactiae_05495	pstB	0	1049053	1049856	-1	0	0	804	0	phosphate ABC transporter ATP-binding protein PstB
S.agalactiae_05505	pstC	0	1050745	1051662	-1	0	0	918	0	phosphate ABC transporter permease subunit PstC
S.agalactiae_05510	pstS1	0	1051708	1052568	-1	0	0	861	0	Phosphate-binding protein PstS 1
S.agalactiae_00030	pth	0	5674	6249	1	21	0.00694444444444444	576	4	aminoacyl-tRNA hydrolase
S.agalactiae_04805	ptsH	0	890473	890736	1	0	0	264	0	phosphocarrier protein HPr
S.agalactiae_04810	ptsI	0	890741	892474	1	16	0.00403690888119954	1734	7	Phosphoenolpyruvate-protein phosphotransferase
S.agalactiae_05280	pyk	0	1000570	1002072	1	2	0.00133067198935462	1503	2	pyruvate kinase
S.agalactiae_01090	pyrG	0	159526	161130	1	50	0.0043613707165109	1605	7	CTP synthase
S.agalactiae_07825	pyrH	0	1531185	1531913	-1	0	0	729	0	UMP kinase
S.agalactiae_08240	racE	0	1605956	1606750	-1	4	0.00251572327044025	795	2	glutamate racemase
S.agalactiae_09910	RatA	0	1941269	1941353	-1	9	0.0352941176470588	85	3
S.agalactiae_10485	recA	0	2052222	2053361	-1	17	0.00614035087719298	1140	7	recombinase RecA
S.agalactiae_10920	recF	0	2131086	2132195	1	55	0.0144144144144144	1110	16	DNA replication/repair protein RecF
S.agalactiae_08660	recG	0	1683737	1685752	-1	81	0.0158730158730159	2016	32	ATP-dependent DNA helicase RecG
S.agalactiae_00255	recO	0	32588	33349	1	46	0.0275590551181102	762	21	DNA repair protein RecO
S.agalactiae_04525	recR	0	833227	833823	1	11	0.0050251256281407	597	3	recombination mediator RecR
S.agalactiae_02100	recU	0	353748	354347	-1	22	0.0166666666666667	600	10	Holliday junction resolvase RecU
S.agalactiae_05060	rexB	0	944154	947387	1	36	0.00556586270871985	3234	18	ATP-dependent nuclease subunit B
S.agalactiae_07455	rfaB	0	1453322	1454476	-1	12	0.00865800865800866	1155	10	glycosyl transferase
S.agalactiae_06500	rfbA	0	1251405	1252274	-1	6	0.00574712643678161	870	5	glucose-1-phosphate thymidylyltransferase RfbA
S.agalactiae_06490	rfbB	0	1249559	1250605	-1	14	0.00477554918815664	1047	5	dTDP-glucose 4	6-dehydratase
S.agalactiae_06495	rfbC	0	1250812	1251405	-1	1	0.00168350168350168	594	1	dTDP-4-dehydrorhamnose 3	5-epimerase
S.agalactiae_07460	rfbD	0	1454593	1455447	-1	33	0.00818713450292398	855	7	dTDP-4-dehydrorhamnose reductase
S.agalactiae_07400	rfbX	0	1442270	1443694	-1	25	0.00350877192982456	1425	5	flippase
S.agalactiae_01260	rfe	0	194652	195812	1	33	0.00861326442721792	1161	10	undecaprenyl-phosphate alpha-N-acetylglucosaminyl 1-phosphate transferase
S.agalactiae_05535	ribF	0	1055615	1056547	-1	25	0.007502679528403	933	7	bifunctional riboflavin kinase/FAD synthetase
S.agalactiae_07045	rimM	0	1366393	1366911	-1	1	0.00192678227360308	519	1	ribosome maturation factor RimM
S.agalactiae_02510	rimP	0	429664	430047	1	0	0	384	0	ribosome maturation factor RimP
S.agalactiae_07105	rluA	0	1376420	1377310	-1	23	0.0224466891133558	891	20	RluA family pseudouridine synthase
S.agalactiae_02115	RNaseP_bact_b	0	355412	355780	1	0	0	369	0
S.agalactiae_04310	rnc	0	786646	787332	1	26	0.0189228529839884	687	13	ribonuclease III
S.agalactiae_08830	rnhC	0	1721266	1722144	1	36	0.00568828213879408	879	5	ribonuclease HIII
S.agalactiae_09020	rnjA	0	1760617	1762296	1	31	0.00297619047619048	1680	5	ribonuclease J
S.agalactiae_09120	rnmV	0	1780479	1781039	-1	14	0.0142602495543672	561	8	ribonuclease M5
S.agalactiae_02665	rnpA	0	459143	459472	1	4	0.00909090909090909	330	3	ribonuclease P protein component
S.agalactiae_07690	rnr	0	1507267	1509672	-1	266	0.0357439733998337	2406	86	ribonuclease R
S.agalactiae_02135	rny	0	359413	361020	1	84	0.0323383084577114	1608	52	ribonuclease Y
S.agalactiae_06545	rnz	0	1262123	1263052	-1	12	0.0032258064516129	930	3	ribonuclease Z
S.agalactiae_09095	rpe	0	1776465	1777127	-1	43	0.0331825037707391	663	22	ribulose-phosphate 3-epimerase
S.agalactiae_02525	rpl7Ae	0	431545	431847	1	1	0.0033003300330033	303	1	YlxQ-related RNA-binding protein
S.agalactiae_07860	rplA	0	1537220	1537909	-1	10	0.00289855072463768	690	2	50S ribosomal protein L1
S.agalactiae_00465	rplB	0	78819	79652	1	0	0	834	0	50S ribosomal protein L2
S.agalactiae_00450	rplC	0	77232	77858	1	2	0.00159489633173844	627	1	50S ribosomal protein L3
S.agalactiae_00455	rplD	0	77882	78505	1	1	0.0016025641025641	624	1	50S ribosomal protein L4
S.agalactiae_00510	rplE	0	82776	83318	1	0	0	543	0	50S ribosomal protein L5
S.agalactiae_00520	rplF	0	84184	84720	1	0	0	537	0	50S ribosomal protein L6
S.agalactiae_10830	rplI	0	2115010	2115462	-1	0	0	453	0	50S ribosomal protein L9
S.agalactiae_06785	rplJ	0	1313002	1313502	-1	0	0	501	0	50S ribosomal protein L10
S.agalactiae_07865	rplK	0	1538013	1538438	-1	0	0	426	0	50S ribosomal protein L11
S.agalactiae_06780	rplL	0	1312573	1312938	-1	12	0.0109289617486339	366	4	50S ribosomal protein L7/L12
S.agalactiae_01655	rplM	0	274323	274769	1	0	0	447	0	50S ribosomal protein L13
S.agalactiae_00500	rplN	0	81999	82367	1	0	0	369	0	50S ribosomal protein L14
S.agalactiae_00540	rplO	0	86009	86449	1	0	0	441	0	50S ribosomal protein L15
S.agalactiae_00485	rplP	0	81059	81472	1	1	0.00241545893719807	414	1	50S ribosomal protein L16
S.agalactiae_00580	rplQ	0	90770	91156	1	10	0.00775193798449612	387	3	50S ribosomal protein L17
S.agalactiae_00525	rplR	0	84821	85177	1	0	0	357	0	50S ribosomal protein L18
S.agalactiae_03445	rplS	0	604597	604944	1	3	0.00574712643678161	348	2	50S ribosomal protein L19
S.agalactiae_07245	rplT	0	1410624	1410983	-1	1	0.00277777777777778	360	1	50S ribosomal protein L20
S.agalactiae_07130	rplU	0	1379548	1379862	-1	0	0	315	0	50S ribosomal protein L21
S.agalactiae_00475	rplV	0	80045	80389	1	0	0	345	0	50S ribosomal protein L22
S.agalactiae_00460	rplW	0	78505	78801	1	0	0	297	0	50S ribosomal protein L23
S.agalactiae_00505	rplX	0	82447	82752	1	0	0	306	0	50S ribosomal protein L24
S.agalactiae_07120	rpmA	0	1378888	1379181	-1	0	0	294	0	50S ribosomal protein L27
S.agalactiae_00490	rpmC	0	81482	81688	1	0	0	207	0	50S ribosomal protein L29
S.agalactiae_00535	rpmD	0	85705	85884	1	0	0	180	0	50S ribosomal protein L30
S.agalactiae_03415	rpmE2	0	599377	599637	-1	8	0.0114942528735632	261	3	type B 50S ribosomal protein L31
S.agalactiae_10560	rpmF	0	2070336	2070518	1	3	0.0163934426229508	183	3	50S ribosomal protein L32
S.agalactiae_10565	rpmG	0	2070534	2070683	1	25	0.0266666666666667	150	4	50S ribosomal protein L33
S.agalactiae_09190	rpmH	0	1791192	1791326	-1	0	0	135	0	50S ribosomal protein L34
S.agalactiae_07250	rpmI	0	1411041	1411241	-1	0	0	201	0	50S ribosomal protein L35
S.agalactiae_00560	rpmJ	0	88867	88983	1	0	0	117	0	50S ribosomal protein L36
S.agalactiae_00575	rpoA	0	89817	90755	1	0	0	939	0	DNA-directed RNA polymerase subunit alpha
S.agalactiae_01395	rpoB	0	224278	227853	1	3	0.000559284116331096	3576	2	DNA-directed RNA polymerase subunit beta
S.agalactiae_01400	rpoC	0	227970	231620	1	25	0.00328677074774034	3651	12	DNA-directed RNA polymerase subunit beta'
S.agalactiae_07470	rpoD	0	1455987	1457096	-1	0	0	1110	0	RNA polymerase sigma factor RpoD
S.agalactiae_01085	rpoE	0	158678	159253	1	23	0.0173611111111111	576	10	DNA-directed RNA polymerase subunit delta
S.agalactiae_09015	rpoY	0	1760333	1760563	1	4	0.00432900432900433	231	1	DNA-directed RNA polymerase subunit epsilon
S.agalactiae_06240	rpsA	0	1197713	1198915	-1	8	0.00415627597672485	1203	5	30S ribosomal protein S1
S.agalactiae_09380	rpsB	0	1835218	1835988	-1	0	0	771	0	30S ribosomal protein S2
S.agalactiae_00480	rpsC	0	80402	81055	1	0	0	654	0	30S ribosomal protein S3
S.agalactiae_10815	rpsD	0	2112372	2112983	-1	7	0.00326797385620915	612	2	30S ribosomal protein S4
S.agalactiae_00530	rpsE	0	85196	85690	1	1	0.00202020202020202	495	1	30S ribosomal protein S5
S.agalactiae_08790	rpsF	0	1713640	1713927	-1	0	0	288	0	30S ribosomal protein S6
S.agalactiae_09065	rpsG	0	1771600	1772070	-1	0	0	471	0	30S ribosomal protein S7
S.agalactiae_00515	rpsH	0	83676	84074	1	0	0	399	0	30S ribosomal protein S8
S.agalactiae_01660	rpsI	0	274790	275182	1	0	0	393	0	30S ribosomal protein S9
S.agalactiae_00445	rpsJ	0	76851	77159	1	0	0	309	0	30S ribosomal protein S10
S.agalactiae_00570	rpsK	0	89384	89767	1	0	0	384	0	30S ribosomal protein S11
S.agalactiae_09070	rpsL	0	1772092	1772505	-1	0	0	414	0	30S ribosomal protein S12
S.agalactiae_00565	rpsM	0	89001	89366	1	0	0	366	0	30S ribosomal protein S13
S.agalactiae_01595	rpsO	0	265080	265349	1	0	0	270	0	30S ribosomal protein S15
S.agalactiae_07070	rpsP	0	1369128	1369400	-1	3	0.00366300366300366	273	1	30S ribosomal protein S16
S.agalactiae_00495	rpsQ	0	81714	81974	1	0	0	261	0	30S ribosomal protein S17
S.agalactiae_08780	rpsR	0	1712853	1713092	-1	1	0.00416666666666667	240	1	30S ribosomal protein S18
S.agalactiae_00470	rpsS	0	79751	80029	1	0	0	279	0	30S ribosomal protein S19
S.agalactiae_07495	rpsU	0	1461012	1461188	-1	4	0.0112994350282486	177	2	30S ribosomal protein S21
S.agalactiae_09525	rseP	0	1869464	1870723	-1	161	0.0380952380952381	1260	48	RIP metalloprotease RseP
S.agalactiae_09100	rsgA	0	1777134	1778006	-1	36	0.00687285223367698	873	6	ribosome small subunit-dependent GTPase A
S.agalactiae_02030	rsmH	0	337668	338615	1	141	0.0390295358649789	948	37	16S rRNA (cytosine(1402)-N(4))-methyltransferase RsmH
S.agalactiae_10470	ruvX	0	2050721	2051140	-1	0	0	420	0	Holliday junction resolvase RuvX
S.agalactiae_08685	secA	0	1690077	1692605	-1	62	0.00830367734282325	2529	21	preprotein translocase subunit SecA
S.agalactiae_10340	secE	0	2024858	2025031	-1	20	0.028735632183908	174	5	preprotein translocase subunit SecE
S.agalactiae_07695	secG	0	1509785	1510021	-1	0	0	237	0	preprotein translocase subunit SecG
S.agalactiae_00545	secY	0	86470	87774	1	3	0.000766283524904215	1305	1	preprotein translocase subunit SecY
S.agalactiae_02505	Ser_trna	0	429126	429213	1	5	0.0340909090909091	88	3
S.agalactiae_02400	serS	0	411542	412819	-1	4	0.00312989045383412	1278	4	serine--tRNA ligase
S.agalactiae_07685	smpB	0	1506797	1507264	-1	13	0.014957264957265	468	7	SsrA-binding protein SmpB
S.agalactiae_04640	sodA	0	856989	857597	1	47	0.0394088669950739	609	24	Superoxide dismutase [Mn/Fe]
S.agalactiae_09035	soxR	0	1764491	1764862	-1	3	0.00537634408602151	372	2	MerR family transcriptional regulator
S.agalactiae_07280	spoVB	0	1415295	1416962	-1	28	0.00419664268585132	1668	7	polysaccharide biosynthesis protein
S.agalactiae_01935	SpR19_sRNA	0	317313	317439	1	0	0	127	0
S.agalactiae_05530	spx	0	1055159	1055572	-1	27	0.0289855072463768	414	12	Global transcriptional regulator Spx
S.agalactiae_04825	srmB	0	895476	896558	-1	75	0.0406278855032318	1083	44	ATP-dependent helicase
S.agalactiae_08785	ssb1	0	1713137	1713628	-1	0	0	492	0	Single-stranded DNA-binding protein 1
S.agalactiae_05245	ssrA	0	993221	993567	-1	0	0	347	0
S.agalactiae_03290	SSRC10	0	572128	572236	1	12	0.036697247706422	109	4
S.agalactiae_08405	sstT	0	1638487	1639695	-1	5	0.00248138957816377	1209	3	serine/threonine transporter SstT
S.agalactiae_07425	tarI	0	1448011	1448730	-1	25	0.0111111111111111	720	8	Ribitol-5-phosphate cytidylyltransferase
S.agalactiae_01060	thiD	0	154372	155130	1	13	0.00527009222661397	759	4	bifunctional hydroxymethylpyrimidine kinase/phosphomethylpyrimidine kinase
S.agalactiae_09090	thiN	0	1775840	1776472	-1	40	0.0268562401263823	633	17	thiamine diphosphokinase
S.agalactiae_02720	Thr_trna	0	466718	466790	1	1	0.0136986301369863	73	1
S.agalactiae_04250	thrS	0	775191	777134	1	25	0.00565843621399177	1944	11	threonine--tRNA ligase
S.agalactiae_06840	thyA	0	1323229	1324068	-1	2	0.00238095238095238	840	2	thymidylate synthase
S.agalactiae_00055	tilS	0	12089	13363	1	6	0.00235294117647059	1275	3	tRNA(Ile)-lysidine synthase
S.agalactiae_08120	tmk	0	1585151	1585786	-1	12	0.00314465408805031	636	2	dTMP kinase
S.agalactiae_10200	tnpIS3	0	1989682	1990515	-1	19	0.00359712230215827	834	3	IS3 family transposase
S.agalactiae_06720	tnpISSag2	0	1300214	1300504	1	0	0	291	0	IS3 family ISSag2 transposase
S.agalactiae_05575	topA	0	1064446	1066566	-1	258	0.0306459217350306	2121	65	type I DNA topoisomerase
S.agalactiae_04510	tpiA	0	829411	830169	1	8	0.00131752305665349	759	1	triose-phosphate isomerase
S.agalactiae_07040	trmD	0	1365651	1366406	-1	8	0.00793650793650794	756	6	tRNA (guanosine(37)-N1)-methyltransferase TrmD
S.agalactiae_06515	trmK	0	1254223	1254906	-1	1	0.00146198830409357	684	1	tRNA (adenine-N(1))-methyltransferase
S.agalactiae_01830	Trp_trna	0	302396	302466	1	0	0	71	0
S.agalactiae_10980	trpS	0	2143142	2144167	-1	35	0.00389863547758285	1026	4	tryptophan--tRNA ligase
S.agalactiae_08805	trxA	0	1716961	1717275	-1	31	0.0380952380952381	315	12	thioredoxin
S.agalactiae_07035	trxB	0	1364678	1365670	-1	37	0.0120845921450151	993	12	Ferredoxin--NADP reductase
S.agalactiae_09010	tsaB	0	1759462	1760154	-1	15	0.0101010101010101	693	7	tRNA (adenosine(37)-N6)-threonylcarbamoyltransferase complex dimerization subunit type 1 TsaB
S.agalactiae_05865	tsaC	0	1129640	1130236	-1	1	0.0016750418760469	597	1	L-threonylcarbamoyladenylate synthase
S.agalactiae_09000	tsaD	0	1757967	1758977	-1	8	0.0029673590504451	1011	3	tRNA (adenosine(37)-N6)-threonylcarbamoyltransferase complex transferase subunit TsaD
S.agalactiae_02455	tsaE	0	421640	422083	1	2	0.0045045045045045	444	2	tRNA (adenosine(37)-N6)-threonylcarbamoyltransferase complex ATPase subunit type 1 TsaE
S.agalactiae_09375	tsf	0	1834084	1835124	-1	3	0.00192122958693564	1041	2	translation elongation factor Ts
S.agalactiae_04505	tuf	0	828034	829230	1	0	0	1197	0	elongation factor Tu
S.agalactiae_03090	typA	0	531571	533412	1	42	0.0152008686210641	1842	28	translational GTPase TypA
S.agalactiae_06250	Tyr_trna	0	1199118	1199198	-1	0	0	81	0
S.agalactiae_01385	tyrS	0	220087	221346	-1	23	0.00396825396825397	1260	5	tyrosine--tRNA ligase
S.agalactiae_09535	uppS	0	1871563	1872315	-1	0	0	753	0	isoprenyl transferase
S.agalactiae_10995	uup	0	2146149	2147768	1	109	0.0364197530864198	1620	59	ABC-F family ATPase
S.agalactiae_02700	Val_trna	0	466394	466466	1	0	0	73	0
S.agalactiae_02945	valS	0	502097	504748	1	28	0.00301659125188537	2652	8	valine--tRNA ligase
S.agalactiae_04295	vicK	0	783938	785287	1	50	0.0222222222222222	1350	30	cell wall metabolism sensor histidine kinase VicK
S.agalactiae_07450	wcaA	0	1452391	1453332	-1	3	0.00212314225053079	942	2	glycosyltransferase family 2 protein
S.agalactiae_07415	wcaE	0	1446016	1446951	-1	24	0.016025641025641	936	15	glycosyl transferase family 2
S.agalactiae_07420	wcaG	0	1446953	1448011	-1	46	0.0273843248347498	1059	29	nucleotide sugar dehydratase
S.agalactiae_05440	xerS	0	1036159	1037229	-1	27	0.0140056022408964	1071	15	tyrosine recombinase XerS
S.agalactiae_08065	xth	0	1577319	1578146	1	35	0.0229468599033816	828	19	exodeoxyribonuclease III
S.agalactiae_10915	yaaA	0	2130730	2131083	1	18	0.0254237288135593	354	9	S4 domain-containing protein YaaA
S.agalactiae_08110	yabA	0	1583912	1584238	-1	31	0.0397553516819572	327	13	DNA replication initiation control protein YabA
S.agalactiae_07775	ybeY	0	1522160	1522657	-1	11	0.00200803212851406	498	1	rRNA maturation RNase YbeY
S.agalactiae_08360	yceD	0	1630197	1630730	-1	5	0.00374531835205993	534	2	Large ribosomal RNA subunit accumulation protein YceD
S.agalactiae_00025	ychF	0	4475	5590	1	39	0.025089605734767	1116	28	redox-regulated ATPase YchF
S.agalactiae_08280	yidC	0	1610906	1611838	1	91	0.0246516613076099	933	23	membrane protein insertase YidC
S.agalactiae_06820	yihA	0	1320604	1321200	-1	20	0.00837520938023451	597	5	ribosome biogenesis GTP-binding protein YihA/YsxC
S.agalactiae_03170	ykuJ	0	550191	550421	1	39	0.0303030303030303	231	7	DUF1797 domain-containing protein
S.agalactiae_08720	yloU	0	1699746	1700135	-1	7	0.0153846153846154	390	6	Asp23/Gls24 family envelope stress response protein
S.agalactiae_01215	yloV	0	184727	186391	1	11	0.0048048048048048	1665	8	DAK2 domain-containing protein
S.agalactiae_05615	ylqF	0	1072979	1073830	-1	35	0.0117370892018779	852	10	ribosome biogenesis GTPase YlqF
S.agalactiae_05465	ylxM	0	1042341	1042673	-1	23	0.039039039039039	333	13	putative DNA-binding protein
S.agalactiae_02520	ylxR	0	431256	431552	1	0	0	297	0	DUF448 domain-containing protein
S.agalactiae_08245	yneF	0	1606925	1607164	-1	0	0	240	0	UPF0154 protein SAK_1616
S.agalactiae_01955	ynzC	0	321165	321422	1	12	0.0155038759689922	258	4	DUF896 domain-containing protein
S.agalactiae_08575	yqeG	0	1665232	1665759	-1	0	0	528	0	putative phosphohydrolase YqeG	HAD superfamily
S.agalactiae_08570	yqeH	0	1664114	1665232	-1	7	0.00178731009830206	1119	2	ribosome biogenesis GTPase YqeH
S.agalactiae_03215	yqxC	0	558312	559139	1	64	0.0338164251207729	828	28	TlyA family rRNA (cytidine-2'-O)-methyltransferase
S.agalactiae_10465	yrzB	0	2050378	2050695	-1	11	0.0283018867924528	318	9	UPF0473 protein SAK_2028
S.agalactiae_07125	ysxB	0	1379203	1379541	-1	0	0	339	0	ribosomal-processing cysteine protease Prp
S.agalactiae_04745	yxjI	0	879021	879506	1	2	0.00411522633744856	486	2	DUF567 domain-containing protein
S.agalactiae_04290	yycF	0	783235	783945	1	10	0.00421940928270042	711	3	response regulator YycF
S.agalactiae_07930	znuA	0	1552836	1553762	-1	27	0.0237324703344121	927	22	Manganese ABC transporter substrate-binding protein
S.agalactiae_07920	znuB	0	1551114	1551947	-1	38	0.0323741007194245	834	27	manganese ABC transporter substrate-binding protein
S.agalactiae_07925	znuC	0	1551949	1552665	-1	16	0.0181311018131102	717	13	manganese ABC transporter ATP-binding protein

## Sheet: Table S7
S. equi
locus_tag	gene_name	ncrna	start	end	strand	read_count	ins_index	gene_length	ins_count	fcn	Column1
S.equi_00080	16S_rrna	0	18034	19587	1	0	0	1554	0
S.equi_00090	23S_rrna	0	20189	23088	1	0	0	2900	0
S.equi_00095	5S_rrna	0	23173	23288	1	0	0	116	0
S.equi_02530	accA	0	473374	474144	1	1	0.0012970168612192	771	1	acetyl-CoA carboxylase carboxyl transferase subunit alpha
S.equi_02510	accB	0	470212	470685	1	0	0	474	0	acetyl-CoA carboxylase biotin carboxyl carrier protein
S.equi_02520	accC	0	471138	472502	1	3	0.0021978021978022	1365	3	acetyl-CoA carboxylase biotin carboxylase subunit
S.equi_02525	accD	0	472511	473377	1	0	0	867	0	acetyl-CoA carboxylase	carboxyltransferase subunit beta
S.equi_07025	acoB	0	1403791	1404789	-1	1	0.001001001001001	999	1	alpha-ketoacid dehydrogenase subunit beta
S.equi_02485	acpP	0	465873	466097	1	0	0	225	0	Acyl carrier protein
S.equi_02275	acpS	0	417421	417777	1	71	0.00560224089635854	357	2	Holo-[acyl-carrier-protein] synthase
S.equi_00475	adk	0	80149	80790	1	2	0.00155763239875389	642	1	adenylate kinase
S.equi_00085	Ala_trna	0	19809	19881	1	0	0	73	0
S.equi_03505	alaS	0	678138	680756	1	4	0.00152730049637266	2619	4	alanine--tRNA ligase
S.equi_02280	alr	0	417774	418874	1	21	0.00635785649409628	1101	7	alanine racemase
S.equi_07125	apt	0	1426163	1426681	-1	1	0.00192678227360308	519	1	adenine phosphoribosyltransferase
S.equi_00135	Arg_trna	0	23895	23968	1	0	0	74	0
S.equi_10960	argS	0	2174822	2176513	1	3	0.000591016548463357	1692	1	arginine--tRNA ligase
S.equi_09610	Asn_trna	0	1915144	1915217	-1	0	0	74	0
S.equi_04255	asnS	0	826998	828344	1	4	0.0022271714922049	1347	3	asparagine--tRNA ligase
S.equi_00105	Asp_trna	0	23389	23461	1	0	0	73	0
S.equi_10985	aspS	0	2181022	2182770	-1	0	0	1749	0	aspartate--tRNA ligase
S.equi_04595	atpA	0	896677	898182	1	2	0.00132802124833997	1506	2	F0F1 ATP synthase subunit alpha
S.equi_04580	atpB	0	894897	895613	1	0	0	717	0	F0F1 ATP synthase subunit A
S.equi_04605	atpD	0	899243	900649	1	4	0.00284292821606254	1407	4	F0F1 ATP synthase subunit beta
S.equi_04575	atpE	0	894666	894863	1	0	0	198	0	F0F1 ATP synthase subunit C
S.equi_04585	atpF	0	895631	896125	1	1	0.00202020202020202	495	1	F0F1 ATP synthase subunit B
S.equi_04600	atpG	0	898200	899075	1	0	0	876	0	F0F1 ATP synthase subunit gamma
S.equi_04590	atpH	0	896125	896661	1	3	0.0037243947858473	537	2	F0F1 ATP synthase subunit delta
S.equi_06995	cdaA	0	1395341	1396192	-1	1	0.00117370892018779	852	1	diadenylate cyclase CdaA
S.equi_10160	cdsA	0	2031682	2032476	-1	1	0.00125786163522013	795	1	phosphatidate cytidylyltransferase
S.equi_09195	clpP	0	1840261	1840851	-1	26	0.00169204737732657	591	1	ATP-dependent Clp protease proteolytic subunit
S.equi_05570	clpX	0	1099950	1101179	1	38	0.00569105691056911	1230	7	ATP-dependent Clp protease ATP-binding subunit ClpX
S.equi_04900	cmk	0	968927	969607	1	1	0.00146842878120411	681	1	(d)CMP kinase
S.equi_05275	coaA	0	1043763	1044683	-1	5	0.00325732899022801	921	3	type I pantothenate kinase
S.equi_05370	coaB	0	1061096	1061788	-1	5	0.00721500721500722	693	5	phosphopantothenate--cysteine ligase
S.equi_03075	coaD	0	588912	589412	1	15	0.00598802395209581	501	3	pantetheine-phosphate adenylyltransferase
S.equi_02385	codY	0	445213	445995	1	1	0.00127713920817369	783	1	GTP-sensing pleiotropic transcriptional regulator CodY
S.equi_02170	corA	0	392203	393147	-1	0	0	945	0	magnesium transporter
S.equi_02625	cotS	0	490657	491448	1	14	0.00378787878787879	792	3	aminoglycoside phosphotransferase
S.equi_09480	covR	0	1890978	1891664	-1	4	0.00436681222707424	687	3	two-component system response regulator CovR
S.equi_00805	Cys_trna	0	142371	142441	1	0	0	71	0
S.equi_10090	cysE	0	2013327	2013863	-1	0	0	537	0	serine O-acetyltransferase
S.equi_10085	cysS	0	2011866	2013209	-1	14	0.00148809523809524	1344	2	cysteine--tRNA ligase
S.equi_03340	ddl	0	643894	644940	1	3	0.00286532951289398	1047	3	D-alanine--D-alanine ligase
S.equi_10125	def	0	2020900	2021514	1	71	0.00650406504065041	615	4	peptide deformylase
S.equi_09455	der	0	1885383	1886693	-1	0	0	1311	0	ribosome biogenesis GTPase Der
S.equi_03170	divIVA	0	608133	608888	1	0	0	756	0	cell division protein DivIVA
S.equi_00005	dnaA	0	1	1353	1	8	0.00295639320029564	1353	4	chromosomal replication initiator protein DnaA
S.equi_11160	dnaB	0	2215282	2216643	-1	0	0	1362	0	replicative DNA helicase
S.equi_09465	dnaB2	0	1887652	1888815	-1	1	0.000859106529209622	1164	1	Helicase loader
S.equi_05025	dnaE	0	992704	995814	1	0	0	3111	0	DNA polymerase III subunit alpha
S.equi_04795	dnaG	0	946207	948021	1	4	0.00110192837465565	1815	2	DNA primase
S.equi_09460	dnaI	0	1886743	1887651	-1	0	0	909	0	primosomal protein DnaI
S.equi_02465	dnaJ	0	462080	463216	1	2	0.00175901495162709	1137	2	molecular chaperone DnaJ
S.equi_02460	dnaK	0	460094	461923	1	1	0.000546448087431694	1830	1	molecular chaperone DnaK
S.equi_00010	dnaN	0	1510	2646	1	2	0.00175901495162709	1137	2	DNA polymerase III subunit beta
S.equi_03545	dnaX	0	687755	689431	1	43	0.00238521168753727	1677	4	DNA polymerase III subunit gamma/tau
S.equi_11215	ecfT	0	2226319	2227128	-1	24	0.0037037037037037	810	3	Energy-coupling factor transporter transmembrane protein EcfT
S.equi_02195	efp	0	399699	400256	1	0	0	558	0	elongation factor P
S.equi_04480	eno	0	872459	873766	1	2	0.00152905198776758	1308	2	phosphopyruvate hydratase
S.equi_08130	era	0	1642216	1643112	-1	40	0.00780379041248606	897	7	GTPase Era
S.equi_04465	ezrA	0	869211	870935	1	34	0.00521739130434783	1725	9	septation ring formation regulator EzrA
S.equi_02495	fabD	0	467291	468211	1	1	0.001085776330076	921	1	ACP S-malonyltransferase
S.equi_02505	fabF	0	468978	470210	1	0	0	1233	0	beta-ketoacyl-ACP synthase II
S.equi_02500	fabG	0	468228	468962	1	0	0	735	0	3-oxoacyl-[acyl-carrier-protein] reductase
S.equi_02490	fabK	0	466292	467278	1	21	0.00709219858156028	987	7	enoyl-[acyl-carrier-protein] reductase FabK
S.equi_02515	fabZ	0	470682	471104	1	0	0	423	0	3-hydroxyacyl-ACP dehydratase FabZ
S.equi_09770	fba	0	1950091	1950972	-1	32	0.00340136054421769	882	3	fructose-bisphosphate aldolase
S.equi_05885	ffh	0	1161927	1163498	-1	95	0.00826972010178117	1572	13	signal recognition particle protein
S.equi_00160	fMet_trna	0	24335	24408	1	0	0	74	0
S.equi_08925	fmt	0	1784390	1785325	-1	1	0.00106837606837607	936	1	methionyl-tRNA formyltransferase
S.equi_05540	fni	0	1094400	1095392	1	27	0.00302114803625378	993	3	type 2 isopentenyl-diphosphate Delta-isomerase
S.equi_05630	folB	0	1115970	1116329	1	0	0	360	0	dihydroneopterin aldolase
S.equi_05615	folC	0	1113273	1114532	1	5	0.00396825396825397	1260	5	dihydrofolate synthase
S.equi_03220	folD	0	621606	622460	1	210	0.00350877192982456	855	3	bifunctional methylenetetrahydrofolate dehydrogenase/methenyltetrahydrofolate cyclohydrolase
S.equi_05620	folE	0	1114532	1115155	1	20	0.00801282051282051	624	5	GTP cyclohydrolase I FolE
S.equi_05635	folK	0	1116326	1116832	1	67	0.00591715976331361	507	3	2-amino-4-hydroxy-6-hydroxymethyldihydropteridine diphosphokinase
S.equi_05625	folP	0	1115163	1115963	1	5	0.00374531835205993	801	3	dihydropteroate synthase
S.equi_03145	ftsA	0	603005	604369	1	1	0.000732600732600733	1365	1	cell division protein FtsA
S.equi_03935	ftsE	0	778081	778773	1	2	0.00288600288600289	693	2	cell division ATP-binding protein FtsE
S.equi_00070	ftsH	0	14249	16219	1	143	0.0045662100456621	1971	9	ATP-dependent zinc metalloprotease FtsH
S.equi_08240	ftsK	0	1661741	1664182	-1	66	0.00573300573300573	2442	14	cell division protein FtsK
S.equi_09065	ftsL	0	1816158	1816481	-1	0	0	324	0	cell division protein FtsL
S.equi_03940	ftsX	0	778757	779695	1	17	0.00425985090521832	939	4	permease-like cell division protein FtsX
S.equi_07765	ftsY	0	1555481	1556938	-1	76	0.00342935528120713	1458	5	signal recognition particle-docking protein FtsY
S.equi_03150	ftsZ	0	604393	605721	1	2	0.000752445447705041	1329	1	cell division protein FtsZ
S.equi_01855	fusA	0	324110	326188	1	4	0.00192400192400192	2079	4	elongation factor G
S.equi_01495	galU	0	257035	258039	1	8	0.00199004975124378	1005	2	UTP--glucose-1-phosphate uridylyltransferase GalU
S.equi_01860	gap	0	326569	327579	1	28	0.0019782393669634	1011	2	type I glyceraldehyde-3-phosphate dehydrogenase
S.equi_02400	gatA	0	447945	449411	1	3	0.000681663258350375	1467	1	Asp-tRNA(Asn)/Glu-tRNA(Gln) amidotransferase subunit GatA
S.equi_02405	gatB	0	449411	450850	1	2	0.00138888888888889	1440	2	Asp-tRNA(Asn)/Glu-tRNA(Gln) amidotransferase subunit GatB
S.equi_02395	gatC	0	447643	447945	1	0	0	303	0	Asp-tRNA(Asn)/Glu-tRNA(Gln) amidotransferase subunit GatC
S.equi_06985	glmM	0	1392983	1394335	-1	1	0.00073909830007391	1353	1	phosphoglucosamine mutase
S.equi_05065	glmS	0	1002748	1004559	1	2	0.000551876379690949	1812	1	glutamine--fructose-6-phosphate transaminase (isomerizing)
S.equi_01580	glmU	0	271133	272515	-1	91	0.00361532899493854	1383	5	bifunctional UDP-N-acetylglucosamine diphosphorylase/glucosamine-1-phosphate N-acetyltransferase GlmU
S.equi_00595	Gln_trna	0	93776	93847	1	0	0	72	0
S.equi_07285	glnQ	0	1464745	1465485	1	3	0.00404858299595142	741	3	peptide ABC transporter ATP-binding protein
S.equi_01640	gltX	0	284564	286009	1	58	0.0020746887966805	1446	3	glutamate--tRNA ligase
S.equi_00560	Glu_trna	0	93153	93224	1	0	0	72	0
S.equi_00125	Gly_trna	0	23716	23787	1	0	0	72	0
S.equi_02790	glyQ	0	521057	521968	1	0	0	912	0	glycine--tRNA ligase subunit alpha
S.equi_02795	glyS	0	522331	524373	1	15	0.00146842878120411	2043	3	Glycine--tRNA ligase beta subunit
S.equi_08940	gmk	0	1788182	1788808	-1	0	0	627	0	guanylate kinase
S.equi_03310	gpmA	0	637805	638500	1	0	0	696	0	phosphoglycerate mutase
S.equi_01590	gpsA	0	273612	274631	-1	0	0	1020	0	NAD(P)H-dependent glycerol-3-phosphate dehydrogenase
S.equi_08980	gpsB	0	1795863	1796186	-1	0	0	324	0	cell division regulator GpsB
S.equi_01200	groES	0	192923	193210	-1	0	0	288	0	co-chaperone GroES
S.equi_01195	groL	0	191230	192855	-1	0	0	1626	0	chaperonin GroEL
S.equi_00715	group_1300	0	122790	123305	1	0	0	516	0	Putative transposase
S.equi_00725	group_1302	0	123914	124132	1	0	0	219	0	Integrase catalytic domain-containing protein
S.equi_00740	group_1305	0	126642	127184	1	1	0.00184162062615101	543	1	Putative transposase
S.equi_00745	group_1306	0	127181	128047	1	22	0.00115340253748558	867	1	IS3 family transposase
S.equi_00825	group_1320	0	144580	145326	-1	44	0.00401606425702811	747	3	cI-like repressor
S.equi_01045	group_1363	0	170286	172427	1	227	0.00700280112044818	2142	15	peptidase
S.equi_01190	group_1389	0	190561	191076	-1	0	0	516	0	Putative transposase
S.equi_01205	group_1392	0	193351	193893	1	0	0	543	0	Putative transposase
S.equi_01210	group_1393	0	193890	194756	1	35	0.00230680507497117	867	2	IS3 family transposase
S.equi_01440	group_1436	0	248529	249044	-1	0	0	516	0	Putative transposase
S.equi_01510	group_1448	0	259379	260443	1	0	0	1065	0	IS1634 family transposase
S.equi_01515	group_1449	0	260468	260686	-1	0	0	219	0	Integrase catalytic domain-containing protein
S.equi_01525	group_1451	0	261295	261810	-1	0	0	516	0	Putative transposase
S.equi_01530	group_1452	0	261850	262488	1	0	0	639	0	hypothetical protein
S.equi_01535	group_1453	0	262458	262553	1	0	0	96	0	hypothetical protein
S.equi_01685	group_1480	0	294873	295133	1	37	0.00766283524904215	261	2	hypothetical protein
S.equi_01985	group_1501	0	351385	351900	1	0	0	516	0	Putative transposase
S.equi_02155	group_1512	0	389800	390315	1	0	0	516	0	Putative transposase
S.equi_02210	group_1515	0	401332	401598	1	0	0	267	0	TIGR04197 family type VII secretion effector
S.equi_02215	group_1516	0	401610	401798	1	0	0	189	0	hypothetical protein
S.equi_02220	group_1517	0	401960	402841	1	0	0	882	0	LXG domain-containing protein
S.equi_02225	group_1518	0	402938	403366	1	0	0	429	0	Ntox44 domain-containing protein
S.equi_02230	group_1519	0	403363	403869	1	0	0	507	0	hypothetical protein
S.equi_02285	group_1530	0	419180	419848	-1	14	0.00298953662182362	669	2	hypothetical protein
S.equi_02295	group_1532	0	420708	421223	-1	0	0	516	0	Putative transposase
S.equi_02300	group_1533	0	421275	422333	-1	6	0.000944287063267233	1059	1	IS1634 family transposase
S.equi_02470	group_1562	0	463536	464327	1	33	0.00505050505050505	792	4	enoyl-CoA hydratase
S.equi_02650	group_1594	0	493572	493955	1	0	0	384	0	Ribosome maturation factor RimP
S.equi_02660	group_1596	0	495235	495531	1	0	0	297	0	DUF448 domain-containing protein
S.equi_02665	group_1597	0	495524	495826	1	1	0.0033003300330033	303	1	YlxQ-related RNA-binding protein
S.equi_02835	group_1630	0	530822	531745	1	0	0	924	0	ABC transporter ATP-binding protein
S.equi_02840	group_1631	0	531754	532881	1	3	0.00265957446808511	1128	3	SagG family ABC transporter permease subunit
S.equi_02845	group_1632	0	532878	533996	1	0	0	1119	0	ABC transporter ATP-binding protein
S.equi_02935	group_1650	0	559031	559699	-1	2	0.00149476831091181	669	1	hypothetical protein
S.equi_02945	group_1652	0	560558	561073	-1	0	0	516	0	Putative transposase
S.equi_03140	group_1665	0	601603	602793	1	49	0.00587741393786734	1191	7	cell division protein
S.equi_03345	group_1682	0	645253	646317	1	0	0	1065	0	IS1634 family transposase
S.equi_03355	group_1684	0	647169	647684	-1	0	0	516	0	Putative transposase
S.equi_03360	group_1685	0	647738	648406	1	0	0	669	0	hypothetical protein
S.equi_03395	group_1692	0	657462	657977	-1	0	0	516	0	Putative transposase
S.equi_03410	group_1695	0	659386	660126	1	0	0	741	0	1-acyl-sn-glycerol-3-phosphate acyltransferase
S.equi_03460	group_1705	0	670249	670764	1	0	0	516	0	Putative transposase
S.equi_03575	group_1725	0	697773	698288	-1	0	0	516	0	Putative transposase
S.equi_03765	group_1763	0	736695	737210	-1	0	0	516	0	Putative transposase
S.equi_03820	group_1774	0	754015	754530	1	0	0	516	0	Putative transposase
S.equi_03905	group_1791	0	771600	772880	1	73	0.00702576112412178	1281	9	cell division protein FtsW
S.equi_03910	group_1792	0	772970	773836	-1	0	0	867	0	IS3 family transposase
S.equi_03915	group_1793	0	773833	774321	-1	0	0	489	0	Putative transposase
S.equi_03975	group_1803	0	787574	788089	-1	0	0	516	0	Putative transposase
S.equi_04205	group_1848	0	820415	820705	1	0	0	291	0	hypothetical protein
S.equi_04210	group_1849	0	820708	820887	1	0	0	180	0	Putative lactococcus lactis phage r1t holin
S.equi_04250	group_1857	0	825774	826985	1	7	0.00495049504950495	1212	6	aspartate aminotransferase
S.equi_04320	group_1869	0	842508	843023	-1	0	0	516	0	Putative transposase
S.equi_04360	group_1877	0	846995	847927	-1	18	0.00535905680600214	933	5	bifunctional oligoribonuclease/PAP phosphatase
S.equi_04375	group_1880	0	849709	850155	1	152	0.00671140939597315	447	3	flavodoxin
S.equi_04445	group_1890	0	863150	864577	1	3	0.00210084033613445	1428	3	NADP-dependent glyceraldehyde-3-phosphate dehydrogenase
S.equi_04615	group_1898	0	901187	901729	1	14	0.00184162062615101	543	1	Putative transposase
S.equi_04620	group_1899	0	901726	902592	1	1	0.00115340253748558	867	1	IS3 family transposase
S.equi_04835	group_1924	0	955001	956008	1	7	0.000992063492063492	1008	1	glycosyl transferase
S.equi_04840	group_1925	0	956005	957750	1	8	0.00286368843069874	1746	5	alpha-L-Rha alpha-1	3-L-rhamnosyltransferase
S.equi_04855	group_1928	0	958814	960055	1	4	0.00161030595813205	1242	2	sugar transporter
S.equi_04860	group_1929	0	960059	961543	1	41	0.00336700336700337	1485	5	DUF2142 domain-containing protein
S.equi_04930	group_1934	0	974795	975436	-1	0	0	642	0	IS1634 family transposase
S.equi_04935	group_1935	0	975515	976030	1	0	0	516	0	Putative transposase
S.equi_04945	group_1937	0	976882	977946	-1	0	0	1065	0	IS1634 family transposase
S.equi_05030	group_1951	0	995978	997042	1	0	0	1065	0	IS1634 family transposase
S.equi_05040	group_1953	0	997894	998409	-1	0	0	516	0	Putative transposase
S.equi_05045	group_1954	0	998488	999129	1	0	0	642	0	IS1634 family transposase
S.equi_05165	group_1978	0	1022393	1024114	1	0	0	1722	0	IS1634-like element ISSeq4 family transposase
S.equi_05340	group_2009	0	1056555	1057619	1	0	0	1065	0	IS1634 family transposase
S.equi_05350	group_2011	0	1058471	1058986	-1	0	0	516	0	Putative transposase
S.equi_05355	group_2012	0	1059199	1059705	1	0	0	507	0	IS1634 family transposase
S.equi_05400	group_2020	0	1069667	1071388	-1	0	0	1722	0	IS1634-like element ISSeq4 family transposase
S.equi_05455	group_2031	0	1080352	1081002	-1	1	0.00153609831029186	651	1	hemolysin III
S.equi_05460	group_2032	0	1080986	1081441	-1	3	0.0043859649122807	456	2	DUF1836 domain-containing protein
S.equi_05505	group_2041	0	1088013	1088528	-1	0	0	516	0	Putative transposase
S.equi_05535	group_2047	0	1093399	1094397	1	9	0.003003003003003	999	3	phosphomevalonate kinase
S.equi_05545	group_2049	0	1095677	1096963	-1	96	0.00466200466200466	1287	6	hydroxymethylglutaryl-CoA reductase	degradative
S.equi_05550	group_2050	0	1096947	1098143	-1	2	0.00167084377610693	1197	2	hydroxymethylglutaryl-CoA synthase
S.equi_05555	group_2051	0	1098307	1099146	1	1	0.00119047619047619	840	1	thymidylate synthase
S.equi_05560	group_2052	0	1099227	1099724	1	2	0.00200803212851406	498	1	dihydrofolate reductase
S.equi_05700	group_2080	0	1128422	1129549	-1	8	0.00354609929078014	1128	4	cysteine desulfurase
S.equi_05785	group_2097	0	1142695	1143210	-1	0	0	516	0	Putative transposase
S.equi_05940	group_2114	0	1172464	1172979	1	0	0	516	0	Putative transposase
S.equi_05970	group_2119	0	1177219	1177905	1	0	0	687	0	Transposase
S.equi_05975	group_2120	0	1177951	1178478	1	0	0	528	0	DDE-Tnp-ISL3 domain-containing protein
S.equi_06060	group_2127	0	1192308	1192823	-1	0	0	516	0	Putative transposase
S.equi_06070	group_2128	0	1193025	1193711	1	0	0	687	0	Transposase
S.equi_06075	group_2129	0	1193757	1194284	1	0	0	528	0	DDE-Tnp-ISL3 domain-containing protein
S.equi_06130	group_2140	0	1204940	1205455	1	0	0	516	0	Putative transposase
S.equi_06225	group_2159	0	1232968	1233348	-1	1	0.0026246719160105	381	1	metal-dependent transcriptional regulator
S.equi_06420	group_2196	0	1285162	1286376	-1	41	0.00329218106995885	1215	4	CCA tRNA nucleotidyltransferase
S.equi_06435	group_2199	0	1287906	1288772	-1	1	0.00115340253748558	867	1	IS3 family transposase
S.equi_06440	group_2200	0	1288769	1289311	-1	4	0.00184162062615101	543	1	Putative transposase
S.equi_06600	group_2208	0	1322117	1322449	-1	0	0	333	0	ribosomal-processing cysteine protease Prp
S.equi_06640	group_2214	0	1330222	1331088	-1	27	0.00346020761245675	867	3	IS3 family transposase
S.equi_06645	group_2215	0	1331085	1331573	-1	0	0	489	0	IS3 family transposase
S.equi_06660	group_2216	0	1332150	1332836	1	0	0	687	0	Transposase
S.equi_06665	group_2217	0	1332882	1333409	1	1	0.00189393939393939	528	1	DDE-Tnp-ISL3 domain-containing protein
S.equi_06920	group_2264	0	1382647	1384368	1	0	0	1722	0	IS1634-like element ISSeq4 family transposase
S.equi_07000	group_2276	0	1396294	1397637	1	1	0.000744047619047619	1344	1	DUF1727 domain-containing protein
S.equi_07020	group_2280	0	1402258	1403667	-1	1	0.000709219858156028	1410	1	dihydrolipoamide acetyltransferase
S.equi_07045	group_2285	0	1409554	1411215	-1	1	0.000601684717208183	1662	1	ribonuclease J
S.equi_07090	group_2293	0	1420533	1421129	-1	0	0	597	0	dTDP-4-dehydrorhamnose 3	5-epimerase
S.equi_07110	group_2296	0	1423997	1424683	-1	14	0.00291120815138282	687	2	tRNA (adenine-N(1))-methyltransferase
S.equi_07120	group_2298	0	1425419	1426096	-1	6	0.00442477876106195	678	3	DNA replication protein DnaD
S.equi_07205	group_2315	0	1444275	1444790	1	0	0	516	0	Putative transposase
S.equi_07395	group_2326	0	1484805	1485320	1	0	0	516	0	Putative transposase
S.equi_07465	group_2340	0	1498656	1498922	1	0	0	267	0	TIGR04197 family type VII secretion effector
S.equi_07470	group_2341	0	1498934	1499122	1	0	0	189	0	hypothetical protein
S.equi_07475	group_2342	0	1499284	1500165	1	0	0	882	0	LXG domain-containing protein
S.equi_07480	group_2343	0	1500262	1500690	1	0	0	429	0	Ntox44 domain-containing protein
S.equi_07485	group_2344	0	1500687	1501193	1	0	0	507	0	hypothetical protein
S.equi_07515	group_2349	0	1507223	1508437	1	14	0.00329218106995885	1215	4	UDP-N-acetylmuramoylpentapeptide-lysine N(6)-alanyltransferase
S.equi_07520	group_2350	0	1508437	1509672	1	177	0.0040453074433657	1236	5	peptidoglycan branched peptide synthesis protein
S.equi_07605	group_2367	0	1524996	1525451	-1	0	0	456	0	Putative transposase
S.equi_07660	group_2378	0	1536308	1536589	1	0	0	282	0	Membrane protein
S.equi_07820	group_2409	0	1569626	1571347	1	0	0	1722	0	IS1634-like element ISSeq4 family transposase
S.equi_07850	group_2415	0	1578929	1579384	-1	0	0	456	0	Putative transposase
S.equi_07865	group_2418	0	1581624	1582334	-1	4	0.00281293952180028	711	2	Response regulator
S.equi_07890	group_2423	0	1586996	1587511	1	0	0	516	0	Putative transposase
S.equi_07925	group_2430	0	1596556	1597890	-1	7	0.00224719101123596	1335	3	1	2-diacylglycerol 3-glucosyltransferase
S.equi_07930	group_2431	0	1597892	1598890	-1	1	0.001001001001001	999	1	glycosyl transferase family 1
S.equi_08070	group_2459	0	1630729	1631244	1	0	0	516	0	Putative transposase
S.equi_08135	group_2472	0	1643248	1643649	-1	11	0.00248756218905473	402	1	UDP kinase
S.equi_08500	group_2525	0	1717343	1717858	-1	0	0	516	0	Putative transposase
S.equi_08595	group_2542	0	1733230	1733916	1	0	0	687	0	Transposase
S.equi_08600	group_2543	0	1733962	1734489	1	0	0	528	0	DDE-Tnp-ISL3 domain-containing protein
S.equi_08685	group_2548	0	1745649	1745828	-1	9	0.00555555555555556	180	1	Putative lactococcus lactis phage r1t holin
S.equi_08690	group_2549	0	1745831	1746121	-1	0	0	291	0	hypothetical protein
S.equi_08840	group_2579	0	1768340	1768855	-1	0	0	516	0	Putative transposase
S.equi_08915	group_2593	0	1782300	1783040	-1	48	0.00404858299595142	741	3	Stp1/IreP family PP2C-type Ser/Thr phosphatase
S.equi_08955	group_2601	0	1791301	1791816	1	0	0	516	0	Putative transposase
S.equi_09025	group_2614	0	1806773	1807000	-1	0	0	228	0	DUF4059 domain-containing protein
S.equi_09050	group_2619	0	1811464	1812807	-1	25	0.00297619047619048	1344	4	DEAD/DEAH box helicase
S.equi_09095	group_2628	0	1821121	1821636	1	0	0	516	0	Putative transposase
S.equi_09395	group_2667	0	1871972	1873036	1	0	0	1065	0	IS1634 family transposase
S.equi_09405	group_2669	0	1873888	1874403	-1	0	0	516	0	Putative transposase
S.equi_09410	group_2670	0	1874457	1875125	1	0	0	669	0	hypothetical protein
S.equi_09485	group_2672	0	1891849	1892382	-1	5	0.00749063670411985	534	4	Large ribosomal RNA subunit accumulation protein YceD
S.equi_09600	group_2674	0	1914312	1914797	-1	1	0.00205761316872428	486	1	competence protein ComX
S.equi_09675	group_2678	0	1931781	1932296	1	0	0	516	0	Putative transposase
S.equi_09820	group_2683	0	1960800	1961549	-1	3	0.00266666666666667	750	2	bifunctional hydroxymethylpyrimidine kinase/phosphomethylpyrimidine kinase
S.equi_09835	group_2686	0	1964317	1964802	-1	0	0	486	0	competence protein ComX
S.equi_10105	group_2707	0	2017076	2017618	1	65	0.00184162062615101	543	1	Putative transposase
S.equi_10110	group_2708	0	2017615	2018481	1	0	0	867	0	IS3 family transposase
S.equi_10280	group_2721	0	2062296	2063162	-1	4	0.00115340253748558	867	1	IS3 family transposase
S.equi_10285	group_2722	0	2063159	2063647	-1	0	0	489	0	IS3 family transposase
S.equi_10555	group_2748	0	2103249	2103599	1	4	0.00284900284900285	351	1	transcriptional regulator
S.equi_10590	group_2754	0	2107663	2108178	-1	0	0	516	0	Putative transposase
S.equi_10605	group_2757	0	2110475	2112196	-1	0	0	1722	0	IS1634-like element ISSeq4 family transposase
S.equi_10720	group_2775	0	2132779	2133294	1	0	0	516	0	Putative transposase
S.equi_10730	group_2777	0	2133903	2134121	1	0	0	219	0	Integrase catalytic domain-containing protein
S.equi_07345	group_4196	0	1475684	1475827	-1	0	0	144	0	DUF4044 domain-containing protein
S.equi_02455	grpE	0	459120	459689	1	0	0	570	0	nucleotide exchange factor GrpE
S.equi_05900	guaA	0	1165042	1166604	1	257	0.00191938579654511	1563	3	glutamine-hydrolyzing GMP synthase
S.equi_11300	guaB	0	2241263	2242744	-1	512	0.00134952766531714	1482	2	IMP dehydrogenase
S.equi_05850	gyrA	0	1153466	1155961	1	5	0.00200320512820513	2496	5	DNA gyrase subunit A
S.equi_04460	gyrB	0	867110	869062	1	0	0	1953	0	DNA topoisomerase (ATP-hydrolyzing) subunit B
S.equi_01585	hasC	0	272684	273586	-1	62	0.00332225913621262	903	3	UTP--glucose-1-phosphate uridylyltransferase HasC
S.equi_00590	His_trna	0	93695	93767	1	0	0	73	0
S.equi_07280	hisJ	0	1462580	1464745	1	6	0.00184672206832872	2166	4	amino acid ABC transporter permease
S.equi_11015	hisS	0	2187266	2188546	-1	13	0.00078064012490242	1281	1	histidine--tRNA ligase
S.equi_03425	holA	0	663462	664523	1	22	0.00282485875706215	1062	3	DNA polymerase III subunit delta
S.equi_09175	holB	0	1837585	1838460	-1	21	0.00570776255707763	876	5	DNA polymerase III subunit delta'
S.equi_07680	hprK	0	1538339	1539271	-1	0	0	933	0	HPr(Ser) kinase/phosphatase
S.equi_00065	hpt	0	13685	14227	1	15	0.00552486187845304	543	3	hypoxanthine phosphoribosyltransferase
S.equi_02450	hrcA	0	458041	459075	1	1	0.000966183574879227	1035	1	heat-inducible transcriptional repressor HrcA
S.equi_03280	hup	0	632533	632808	1	1102	0.0072463768115942	276	2	DNA-binding protein HU
S.equi_00175	Ile_trna	0	24611	24684	1	0	0	74	0
S.equi_00150	Ile2_trna	0	24153	24226	1	0	0	74	0
S.equi_03175	ileS	0	609159	611957	1	12	0.00285816362986781	2799	8	isoleucine--tRNA ligase
S.equi_00480	infA	0	80908	81126	1	0	0	219	0	translation initiation factor IF-1
S.equi_02670	infB	0	495846	498716	1	3	0.00104493207941484	2871	3	Translation initiation factor IF-2
S.equi_04905	infC	0	969768	970298	1	0	0	531	0	translation initiation factor IF-3
S.equi_02090	lepB	0	376669	377268	-1	40	0.005	600	3	signal peptidase I
S.equi_00115	Leu_trna	0	23543	23624	1	0	0	82	0
S.equi_01310	leuS	0	214259	216760	1	3	0.00119904076738609	2502	3	leucine--tRNA ligase
S.equi_04530	ligA	0	880858	882816	1	17	0.00459418070444104	1959	9	NAD-dependent DNA ligase LigA
S.equi_07015	lpdA	0	1400280	1402049	-1	21	0.00225988700564972	1770	4	dihydrolipoyl dehydrogenase
S.equi_00110	Lys_trna	0	23465	23537	1	0	0	73	0
S.equi_07625	lysS	0	1528596	1530089	1	1	0.000669344042838019	1494	1	lysine--tRNA ligase
S.equi_03645	map	0	715228	716088	1	3	0.00348432055749129	861	3	methionyl aminopeptidase
S.equi_04925	mdoB	0	972392	974578	-1	125	0.00457247370827618	2187	10	alkaline phosphatase
S.equi_09720	mecA	0	1939826	1940590	-1	5	0.00392156862745098	765	3	adaptor protein MecA
S.equi_00145	Met_trna	0	24059	24132	1	0	0	74	0
S.equi_03560	metK	0	694010	695215	1	42	0.000829187396351575	1206	1	methionine adenosyltransferase
S.equi_00045	MFMHFJ_00045	0	10342	10614	1	2	0.00366300366300366	273	1	S4 domain-containing protein
S.equi_00195	MFMHFJ_00195	0	26257	27435	1	2	0.000848176420695505	1179	1	CHAP domain-containing protein
S.equi_11035	MFMHFJ_11035	0	2190158	2190907	-1	92	0.00666666666666667	750	5	Phage protein
S.equi_11070	MFMHFJ_11070	0	2197893	2198759	-1	0	0	867	0	IS3 family transposase
S.equi_11075	MFMHFJ_11075	0	2198756	2199244	-1	0	0	489	0	IS3 family transposase
S.equi_11110	MFMHFJ_11110	0	2207076	2207591	1	0	0	516	0	Putative transposase
S.equi_11155	MFMHFJ_11155	0	2214993	2215265	-1	0	0	273	0	Biofilm formation stimulator VEG
S.equi_11170	MFMHFJ_11170	0	2217128	2219104	-1	22	0.00606980273141123	1977	12	DHH family phosphoesterase
S.equi_11220	MFMHFJ_11220	0	2227121	2227963	-1	0	0	843	0	energy-coupling factor ABC transporter ATP-binding protein
S.equi_11225	MFMHFJ_11225	0	2227939	2228778	-1	0	0	840	0	energy-coupling factor ABC transporter ATP-binding protein
S.equi_11235	MFMHFJ_11235	0	2229336	2230340	-1	1	0.00099502487562189	1005	1	Putative membrane protein
S.equi_11260	MFMHFJ_11260	0	2234723	2235586	-1	12	0.00578703703703704	864	5	sugar transporter
S.equi_11270	MFMHFJ_11270	0	2238408	2238923	1	0	0	516	0	Putative transposase
S.equi_11280	MFMHFJ_11280	0	2239532	2239750	1	0	0	219	0	Integrase catalytic domain-containing protein
S.equi_07490	mgtA	0	1501392	1504073	-1	38	0.00223713646532438	2682	6	calcium-translocating P-type ATPase	PMCA-type
S.equi_11190	mnmA	0	2221762	2222883	-1	1	0.00089126559714795	1122	1	tRNA 2-thiouridine(34) synthase MnmA
S.equi_11175	mnmG	0	2219192	2221090	-1	11	0.00368615060558189	1899	7	tRNA uridine-5-carboxymethylaminomethyl(34) synthesis enzyme MnmG
S.equi_09055	mraY	0	1812890	1813897	-1	21	0.00396825396825397	1008	4	phospho-N-acetylmuramoyl-pentapeptide-transferase
S.equi_08280	mtnN	0	1668882	1669583	-1	7	0.0056980056980057	702	4	5'-methylthioadenosine/adenosylhomocysteine nucleosidase
S.equi_05640	murB	0	1116928	1117815	1	83	0.0045045045045045	888	4	UDP-N-acetylmuramate dehydrogenase
S.equi_09440	murC	0	1879778	1881109	-1	58	0.00225225225225225	1332	3	UDP-N-acetylmuramate--L-alanine ligase
S.equi_03130	murD	0	599162	600523	1	0	0	1362	0	UDP-N-acetylmuramoyl-L-alanine--D-glutamate ligase
S.equi_09210	murE	0	1843578	1845023	1	34	0.00345781466113416	1446	5	UDP-N-acetylmuramoyl-L-alanyl-D-glutamate--L-lysi ne ligase
S.equi_03365	murF	0	648560	649945	1	3	0.00144300144300144	1386	2	UDP-N-acetylmuramoyl-tripeptide--D-alanyl-D-alani ne ligase
S.equi_03135	murG	0	600520	601602	1	0	0	1083	0	UDP-N-acetylglucosamine--N-acetylmuramyl-(pentape ptide) pyrophosphoryl-undecaprenol N-acetylglucosamine transferase
S.equi_05530	mvaD	0	1092462	1093406	1	0	0	945	0	diphosphomevalonate decarboxylase
S.equi_05525	mvk	0	1091602	1092480	1	2	0.00113765642775882	879	1	mevalonate kinase
S.equi_09580	nadD	0	1911445	1912077	-1	0	0	633	0	nicotinate-nucleotide adenylyltransferase
S.equi_09005	nadE	0	1801725	1802549	-1	2	0.00242424242424242	825	2	ammonia-dependent NAD(+) synthetase
S.equi_05720	nadK	0	1131974	1132810	1	8	0.001194743130227	837	1	NAD kinase
S.equi_04425	nrdE	0	858127	860286	-1	5	0.00185185185185185	2160	4	class 1b ribonucleoside-diphosphate reductase subunit alpha
S.equi_04420	nrdF	0	857023	857982	-1	4	0.003125	960	3	class 1b ribonucleoside-diphosphate reductase subunit beta
S.equi_04430	nrdH	0	860307	860525	-1	0	0	219	0	NrdH-redoxin
S.equi_10215	nrdI	0	2046796	2047254	1	9	0.00217864923747277	459	1	class Ib ribonucleoside-diphosphate reductase assembly flavoprotein NrdI
S.equi_09470	nrdR	0	1888799	1889293	-1	8	0.00606060606060606	495	3	transcriptional regulator NrdR
S.equi_02655	nusA	0	494077	495219	1	1	0.000874890638670166	1143	1	transcription termination/antitermination protein NusA
S.equi_02205	nusB	0	400681	401133	1	2	0.00441501103752759	453	2	transcription antitermination factor NusB
S.equi_01295	nusG	0	209405	209965	1	9	0.0071301247771836	561	4	transcription termination/antitermination protein NusG
S.equi_07340	obgE	0	1474317	1475630	-1	9	0.00228310502283105	1314	3	GTPase ObgE
S.equi_06695	parC	0	1336459	1338882	-1	11	0.00247524752475248	2424	6	DNA topoisomerase IV subunit A
S.equi_06705	parE	0	1340310	1342259	-1	3	0.00153846153846154	1950	3	DNA topoisomerase IV subunit B
S.equi_08995	pbp1a	0	1797494	1799659	1	279	0.00600184672206833	2166	13	penicillin-binding protein PBP1A
S.equi_09060	pbp2X	0	1813899	1816154	-1	5	0.00177304964539007	2256	4	penicillin-binding protein PBP2X
S.equi_07030	pdhA	0	1404869	1405837	-1	2	0.00103199174406605	969	1	pyruvate dehydrogenase
S.equi_05050	pfkA	0	999308	1000321	1	0	0	1014	0	6-phosphofructokinase
S.equi_01575	pgi	0	269608	270957	-1	16	0.000740740740740741	1350	1	glucose-6-phosphate isomerase
S.equi_01870	pgk	0	329187	330383	1	12	0.00417710944026733	1197	5	Phosphoglycerate kinase
S.equi_11230	pgsA	0	2228781	2229323	-1	0	0	543	0	CDP-diacylglycerol--glycerol-3-phosphate 3-phosphatidyltransferase
S.equi_00165	Phe_trna	0	24433	24505	1	0	0	73	0
S.equi_04645	pheS	0	906236	907279	1	0	0	1044	0	phenylalanine--tRNA ligase subunit alpha
S.equi_04650	pheT	0	907469	909874	1	3	0.00124688279301746	2406	3	phenylalanine--tRNA ligase subunit beta
S.equi_05230	phoU	0	1034756	1035409	1	3	0.00458715596330275	654	3	phosphate signaling complex protein PhoU
S.equi_08910	pknB	0	1780408	1782303	-1	42	0.00580168776371308	1896	11	Stk1 family PASTA domain-containing Ser/Thr kinase
S.equi_00210	plsX	0	29748	30755	1	2	0.000992063492063492	1008	1	phosphate acyltransferase PlsX
S.equi_06710	plsY	0	1342383	1343039	1	0	0	657	0	glycerol-3-phosphate 1-O-acyltransferase PlsY
S.equi_09010	pncB	0	1802546	1804006	-1	51	0.00136892539356605	1461	2	nicotinate phosphoribosyltransferase
S.equi_10140	polC	0	2022918	2027315	-1	23	0.000909504320145521	4398	4	PolC-type DNA polymerase III
S.equi_09240	ppaC	0	1849880	1850815	-1	5	0.00213675213675214	936	2	manganese-dependent inorganic pyrophosphatase
S.equi_05805	prfA	0	1144678	1145760	1	11	0.000923361034164358	1083	1	peptide chain release factor 1
S.equi_03930	prfB	0	777077	778030	1	10	0.00314465408805031	954	3	peptide chain release factor 2
S.equi_08930	priA	0	1785392	1787776	-1	21	0.00754716981132075	2385	18	primosomal protein N'
S.equi_00140	Pro_trna	0	23975	24048	1	0	0	74	0
S.equi_10150	proS	0	2028259	2030100	-1	6	0.001085776330076	1842	2	proline--tRNA ligase
S.equi_00200	prs1	0	27540	28502	1	14	0.00311526479750779	963	3	ribose-phosphate diphosphokinase
S.equi_05705	prs2	0	1129552	1130526	-1	12	0.00205128205128205	975	2	ribose-phosphate diphosphokinase
S.equi_03500	prsA	0	676781	677782	1	71	0.00598802395209581	1002	6	peptidylprolyl isomerase PrsA
S.equi_05215	pstA	0	1032206	1033093	1	3	0.00225225225225225	888	2	phosphate ABC transporter permease PstA
S.equi_05220	pstB	0	1033110	1033913	1	4	0.00497512437810945	804	4	phosphate ABC transporter ATP-binding protein PstB
S.equi_05210	pstC	0	1031245	1032216	1	27	0.0051440329218107	972	5	phosphate ABC transporter permease subunit PstC
S.equi_05205	pstS	0	1030404	1031270	1	36	0.00461361014994233	867	4	phosphate-binding protein
S.equi_00030	pth	0	4774	5334	1	2	0.0017825311942959	561	1	aminoacyl-tRNA hydrolase
S.equi_04435	ptsH	0	860947	861210	1	0	0	264	0	phosphocarrier protein HPr
S.equi_04440	ptsI	0	861215	862948	1	4	0.00173010380622837	1734	3	Phosphoenolpyruvate-protein phosphotransferase
S.equi_00275	purB	0	46417	47769	1	20	0.00813008130081301	1353	11	adenylosuccinate lyase
S.equi_05055	pyk	0	1000383	1001885	1	2	0.00133067198935462	1503	2	pyruvate kinase
S.equi_06755	pyrF	0	1350648	1351340	-1	12	0.00432900432900433	693	3	orotidine-5'-phosphate decarboxylase
S.equi_08180	pyrH	0	1649626	1650354	-1	2	0.00274348422496571	729	2	UMP kinase
S.equi_09365	racE	0	1868044	1868838	-1	1	0.00125786163522013	795	1	glutamate racemase
S.equi_01140	RatA	0	185978	186065	1	0	0	88	0
S.equi_08990	recU	0	1796899	1797507	1	2	0.00164203612479475	609	1	Holliday junction resolvase RecU
S.equi_10200	relA	0	2040919	2043138	-1	149	0.00810810810810811	2220	18	Bifunctional (p)ppGpp synthase/hydrolase RelA
S.equi_04765	rexB	0	935912	939133	1	53	0.00775915580384854	3222	25	ATP-dependent nuclease subunit B
S.equi_04815	rfaB	0	950890	952044	1	2	0.00173160173160173	1155	2	glycosyl transferase
S.equi_07095	rfbA	0	1421129	1421998	-1	4	0.00229885057471264	870	2	glucose-1-phosphate thymidylyltransferase RfbA
S.equi_07085	rfbB	0	1419295	1420341	-1	4	0.00286532951289398	1047	3	dTDP-glucose 4	6-dehydratase
S.equi_04810	rfbD	0	949917	950765	1	10	0.00588928150765607	849	5	dTDP-4-dehydrorhamnose reductase
S.equi_09715	rfe	0	1938662	1939819	-1	6	0.00172711571675302	1158	2	undecaprenyl-phosphate alpha-N-acetylglucosaminyl 1-phosphate transferase
S.equi_05180	ribF	0	1026517	1027449	1	27	0.00535905680600214	933	5	bifunctional riboflavin kinase/FAD synthetase
S.equi_06515	rimM	0	1303469	1303987	-1	1	0.00192678227360308	519	1	ribosome maturation factor RimM
S.equi_08975	RNaseP_bact_b	0	1795482	1795850	-1	0	0	369	0
S.equi_07815	rnc	0	1568681	1569376	-1	2	0.0028735632183908	696	2	ribonuclease III
S.equi_02095	rnhC	0	377293	378243	-1	142	0.00420609884332282	951	4	ribonuclease HIII
S.equi_01915	rnjA	0	339794	341476	-1	4	0.0023767082590612	1683	4	ribonuclease J
S.equi_01665	rnpA	0	290346	290705	1	18	0.00833333333333333	360	3	ribonuclease P protein component
S.equi_07145	rnz	0	1430109	1431038	-1	4	0.0032258064516129	930	3	ribonuclease Z
S.equi_01815	rpe	0	315536	316198	1	0	0	663	0	ribulose-phosphate 3-epimerase
S.equi_06785	rpiA	0	1356978	1357661	-1	6	0.00730994152046784	684	5	ribose-5-phosphate isomerase RpiA
S.equi_08215	rplA	0	1657824	1658513	-1	7	0.00144927536231884	690	1	50S ribosomal protein L1
S.equi_00390	rplB	0	70557	71390	1	3	0.00119904076738609	834	1	50S ribosomal protein L2
S.equi_00375	rplC	0	68969	69595	1	8	0.00159489633173844	627	1	50S ribosomal protein L3
S.equi_00380	rplD	0	69620	70243	1	0	0	624	0	50S ribosomal protein L4
S.equi_00435	rplE	0	74533	75075	1	1	0.00184162062615101	543	1	50S ribosomal protein L5
S.equi_00445	rplF	0	76329	76865	1	0	0	537	0	50S ribosomal protein L6
S.equi_11165	rplI	0	2216679	2217131	-1	0	0	453	0	50S ribosomal protein L9
S.equi_06955	rplJ	0	1388102	1388602	-1	2	0.00199600798403194	501	1	50S ribosomal protein L10
S.equi_08220	rplK	0	1658619	1659044	-1	0	0	426	0	50S ribosomal protein L11
S.equi_06950	rplL	0	1387672	1388037	-1	0	0	366	0	50S ribosomal protein L7/L12
S.equi_10055	rplM	0	2007118	2007564	-1	0	0	447	0	50S ribosomal protein L13
S.equi_00425	rplN	0	73752	74120	1	0	0	369	0	50S ribosomal protein L14
S.equi_00465	rplO	0	78236	78676	1	0	0	441	0	50S ribosomal protein L15
S.equi_00410	rplP	0	72810	73223	1	0	0	414	0	50S ribosomal protein L16
S.equi_00505	rplQ	0	83052	83438	1	0	0	387	0	50S ribosomal protein L17
S.equi_00450	rplR	0	76968	77324	1	0	0	357	0	50S ribosomal protein L18
S.equi_04390	rplS	0	852136	852483	1	1	0.0028735632183908	348	1	50S ribosomal protein L19
S.equi_04915	rplT	0	970596	970955	1	31	0.00555555555555556	360	2	50S ribosomal protein L20
S.equi_06605	rplU	0	1322462	1322776	-1	1	0.00317460317460317	315	1	50S ribosomal protein L21
S.equi_00400	rplV	0	71796	72140	1	0	0	345	0	50S ribosomal protein L22
S.equi_00385	rplW	0	70243	70539	1	0	0	297	0	50S ribosomal protein L23
S.equi_00430	rplX	0	74204	74509	1	0	0	306	0	50S ribosomal protein L24
S.equi_06595	rpmA	0	1321802	1322095	-1	16	0.00680272108843537	294	2	50S ribosomal protein L27
S.equi_00415	rpmC	0	73233	73439	1	0	0	207	0	50S ribosomal protein L29
S.equi_00460	rpmD	0	77852	78034	1	0	0	183	0	50S ribosomal protein L30
S.equi_04355	rpmE2	0	846610	846870	-1	10	0.00383141762452107	261	1	type B 50S ribosomal protein L31
S.equi_01285	rpmG	0	208689	208841	1	0	0	153	0	50S ribosomal protein L33
S.equi_01730	rpmH	0	303267	303401	1	5	0.00740740740740741	135	1	50S ribosomal protein L34
S.equi_04910	rpmI	0	970338	970535	1	0	0	198	0	50S ribosomal protein L35
S.equi_00485	rpmJ	0	81152	81268	1	0	0	117	0	50S ribosomal protein L36
S.equi_00500	rpoA	0	82099	83037	1	1	0.00106496272630458	939	1	DNA-directed RNA polymerase subunit alpha
S.equi_00650	rpoB	0	105260	108826	1	23	0.00140173815531259	3567	5	DNA-directed RNA polymerase subunit beta
S.equi_00655	rpoC	0	108917	112552	1	27	0.00192519251925193	3636	7	DNA-directed RNA polymerase subunit beta'
S.equi_04800	rpoD	0	948030	949139	1	1	0.000900900900900901	1110	1	RNA polymerase sigma factor RpoD
S.equi_01920	rpoY	0	341478	341708	-1	0	0	231	0	DNA-directed RNA polymerase subunit epsilon
S.equi_06670	rpsA	0	1333457	1334659	-1	4	0.00166251039068994	1203	2	30S ribosomal protein S1
S.equi_00790	rpsB	0	138679	139449	-1	1	0.0012970168612192	771	1	30S ribosomal protein S2
S.equi_00405	rpsC	0	72153	72806	1	0	0	654	0	30S ribosomal protein S3
S.equi_11150	rpsD	0	2213858	2214469	-1	1	0.00163398692810458	612	1	30S ribosomal protein S4
S.equi_00455	rpsE	0	77343	77837	1	1	0.00202020202020202	495	1	30S ribosomal protein S5
S.equi_02140	rpsF	0	388399	388689	1	1	0.00343642611683849	291	1	30S ribosomal protein S6
S.equi_01850	rpsG	0	323097	323567	1	0	0	471	0	30S ribosomal protein S7
S.equi_00440	rpsH	0	75609	76007	1	0	0	399	0	30S ribosomal protein S8
S.equi_10050	rpsI	0	2006706	2007098	-1	2	0.00508905852417303	393	2	30S ribosomal protein S9
S.equi_00370	rpsJ	0	68363	68671	1	0	0	309	0	30S ribosomal protein S10
S.equi_00495	rpsK	0	81669	82052	1	0	0	384	0	30S ribosomal protein S11
S.equi_01845	rpsL	0	322663	323076	1	0	0	414	0	30S ribosomal protein S12
S.equi_00490	rpsM	0	81286	81651	1	0	0	366	0	30S ribosomal protein S13
S.equi_10115	rpsO	0	2018573	2018842	-1	1	0.0037037037037037	270	1	30S ribosomal protein S15
S.equi_06525	rpsP	0	1305511	1305783	-1	0	0	273	0	30S ribosomal protein S16
S.equi_00420	rpsQ	0	73467	73727	1	0	0	261	0	30S ribosomal protein S17
S.equi_02150	rpsR	0	389355	389594	1	0	0	240	0	30S ribosomal protein S18
S.equi_00395	rpsS	0	71502	71780	1	0	0	279	0	30S ribosomal protein S19
S.equi_04785	rpsU	0	945184	945360	1	0	0	177	0	30S ribosomal protein S21
S.equi_01810	rsgA	0	314655	315527	1	21	0.00458190148911798	873	4	ribosome small subunit-dependent GTPase A
S.equi_09070	rsmH	0	1816485	1817435	-1	0	0	951	0	16S rRNA (cytosine(1402)-N(4))-methyltransferase RsmH
S.equi_10880	ruvX	0	2159499	2159918	-1	0	0	420	0	Holliday junction resolvase RuvX
S.equi_02270	secA	0	414777	417305	1	8	0.00316330565440886	2529	8	preprotein translocase subunit SecA
S.equi_07985	secG	0	1610972	1611208	-1	0	0	237	0	preprotein translocase subunit SecG
S.equi_00470	secY	0	78693	79997	1	9	0.00229885057471264	1305	3	preprotein translocase subunit SecY
S.equi_03160	sepF	0	606408	607070	1	2	0.00301659125188537	663	2	Cell division protein SepF
S.equi_00155	Ser_trna	0	24234	24323	1	0	0	90	0
S.equi_02535	serS	0	474376	475653	-1	23	0.00234741784037559	1278	3	serine--tRNA ligase
S.equi_07975	smpB	0	1608091	1608558	-1	69	0.00427350427350427	468	2	SsrA-binding protein SmpB
S.equi_11185	Spdsr37	0	2221599	2221665	-1	0	0	67	0
S.equi_09205	spoVB	0	1841861	1843492	-1	0	0	1632	0	polysaccharide biosynthesis protein
S.equi_05185	spx	0	1027492	1027896	1	4	0.00740740740740741	405	3	Global transcriptional regulator Spx
S.equi_02145	ssb	0	388708	389196	1	0	0	489	0	Single-stranded DNA-binding protein
S.equi_05000	ssrA	0	989495	989840	-1	2	0.00578034682080925	346	2
S.equi_02565	SSRC34_1	0	481043	481172	-1	0	0	130	0
S.equi_10890	SSRC41	0	2160185	2160295	-1	0	0	111	0
S.equi_09515	sstT	0	1897943	1899157	-1	10	0.00576131687242798	1215	7	serine/threonine transporter SstT
S.equi_04825	tagG	0	952969	953772	1	1	0.00124378109452736	804	1	LPS ABC transporter
S.equi_04830	tagH	0	953772	954980	1	45	0.00578990901571547	1209	7	ABC transporter ATP-binding protein
S.equi_01820	thiN	0	316191	316823	1	62	0.00315955766192733	633	2	thiamine diphosphokinase
S.equi_00120	Thr_trna	0	23632	23704	1	0	0	73	0
S.equi_07920	thrS	0	1594019	1595965	-1	4	0.00205444273240883	1947	4	threonine--tRNA ligase
S.equi_00060	tilS	0	12397	13680	1	24	0.00233644859813084	1284	3	tRNA(Ile)-lysidine synthase
S.equi_09130	tkt	0	1828385	1830373	-1	12	0.00201106083459025	1989	4	transketolase
S.equi_09180	tmk	0	1838474	1839109	-1	23	0.00314465408805031	636	2	dTMP kinase
S.equi_06470	tnpA	0	1293530	1294003	-1	15	0.00421940928270042	474	2	IS200/IS605 family transposase
S.equi_00720	tnpIS3	0	123329	123859	1	0	0	531	0	IS3 family transposase
S.equi_09685	tnp-IS3	0	1932905	1933123	1	0	0	219	0	Integrase catalytic domain-containing protein
S.equi_01725	tnpISNCY	0	301647	303044	-1	0	0	1398	0	ISNCY family transposase
S.equi_07525	tpiA	0	1509881	1510639	-1	3	0.00263504611330698	759	2	triose-phosphate isomerase
S.equi_09510	trkA	0	1896915	1897589	1	11	0.00296296296296296	675	2	potassium transporter Trk
S.equi_09505	trkG	0	1895529	1896905	1	6	0.00435729847494553	1377	6	ATPase V
S.equi_06510	trmD	0	1302748	1303482	-1	1	0.00136054421768707	735	1	tRNA (guanosine(37)-N1)-methyltransferase TrmD
S.equi_00585	Trp_trna	0	93613	93683	1	0	0	71	0
S.equi_11305	trpS	0	2242945	2243967	-1	3	0.000977517106549365	1023	1	tryptophan--tRNA ligase
S.equi_02120	trxA	0	383423	383737	1	135	0.00317460317460317	315	1	thioredoxin
S.equi_09020	trxB	0	1805796	1806713	-1	48	0.00326797385620915	918	3	thioredoxin-disulfide reductase
S.equi_01925	tsaB	0	341994	342692	1	13	0.00429184549356223	699	3	tRNA (adenosine(37)-N6)-threonylcarbamoyltransferase complex dimerization subunit type 1 TsaB
S.equi_01935	tsaD	0	343110	344126	1	22	0.00196656833824975	1017	2	tRNA (adenosine(37)-N6)-threonylcarbamoyltransferase complex transferase subunit TsaD
S.equi_02585	tsaE	0	484290	484733	1	1	0.00225225225225225	444	1	tRNA (adenosine(37)-N6)-threonylcarbamoyltransferase complex ATPase subunit type 1 TsaE
S.equi_00785	tsf	0	137471	138511	-1	30	0.00192122958693564	1041	2	translation elongation factor Ts
S.equi_07530	tuf	0	1510905	1512101	-1	3	0.00167084377610693	1197	2	elongation factor Tu
S.equi_00580	Tyr_trna	0	93526	93606	1	0	0	81	0
S.equi_00640	tyrS	0	101337	102593	-1	0	0	1257	0	tyrosine--tRNA ligase
S.equi_10165	uppS	0	2032486	2033235	-1	0	0	750	0	isoprenyl transferase
S.equi_00100	Val_trna	0	23303	23375	1	0	0	73	0
S.equi_08340	valS	0	1676953	1679604	-1	28	0.00226244343891403	2652	6	valine--tRNA ligase
S.equi_04820	wcaA	0	952034	952969	1	3	0.00106837606837607	936	1	glycosyltransferase family 2 protein
S.equi_09165	yabA	0	1836472	1836795	-1	2	0.00308641975308642	324	1	DNA replication initiation control protein YabA
S.equi_08140	ybeY	0	1643630	1644130	-1	0	0	501	0	rRNA maturation RNase YbeY
S.equi_00025	ychF	0	3491	4606	1	39	0.00716845878136201	1116	8	redox-regulated ATPase YchF
S.equi_03155	yggS	0	605721	606395	1	4	0.00296296296296296	675	2	YggS family pyridoxal phosphate-dependent enzyme
S.equi_09420	yidC	0	1875849	1876769	1	47	0.00542888165038002	921	5	membrane protein insertase YidC
S.equi_07610	yigB	0	1525559	1526464	-1	8	0.0011037527593819	906	1	HAD family hydrolase
S.equi_05575	yihA	0	1101189	1101788	1	28	0.005	600	3	ribosome biogenesis GTP-binding protein YihA/YsxC
S.equi_11310	yitT	0	2244384	2245256	1	2	0.00229095074455899	873	2	YitT family protein
S.equi_02200	yloU	0	400299	400688	1	3	0.00256410256410256	390	1	Asp23/Gls24 family envelope stress response protein
S.equi_09750	yloV	0	1946307	1947971	-1	0	0	1665	0	DAK2 domain-containing protein
S.equi_06110	ylqF	0	1201621	1202475	-1	15	0.00467836257309942	855	4	ribosome biogenesis GTPase YlqF
S.equi_09370	yneF	0	1869018	1869260	-1	0	0	243	0	UPF0154 protein SZO_03240
S.equi_09595	yqeG	0	1913647	1914174	-1	0	0	528	0	YqeG family HAD IIIA-type phosphatase
S.equi_09590	yqeH	0	1912529	1913647	-1	3	0.00178731009830206	1119	2	ribosome biogenesis GTPase YqeH

## Sheet: Table S8
S. pyogenes
locus_tag	gene_name	ncrna	start	end	strand	read_count	ins_index	gene_length	ins_count	fcn	Column1
S.pyogenes_08295	16S_rrna	0	1602046	1603594	-1	0	0	1549	0
S.pyogenes_08285	23S_rrna	0	1598721	1601623	-1	0	0	2903	0
S.pyogenes_08280	5S_rrna	0	1598520	1598635	-1	0	0	116	0
S.pyogenes_07625	accA	0	1464222	1464992	-1	0	0	771	0	acetyl-CoA carboxylase carboxyl transferase subunit alpha
S.pyogenes_07645	accB	0	1467679	1468179	-1	0	0	501	0	acetyl-CoA carboxylase biotin carboxyl carrier protein
S.pyogenes_07635	accC	0	1465864	1467228	-1	0	0	1365	0	acetyl-CoA carboxylase biotin carboxylase subunit
S.pyogenes_07630	accD	0	1464989	1465855	-1	0	0	867	0	acetyl-CoA carboxylase	carboxyltransferase subunit beta
S.pyogenes_00690	ackA	0	106806	108002	1	20	0.000835421888053467	1197	1	Acetate kinase
S.pyogenes_07670	acpP	0	1472288	1472512	-1	0	0	225	0	Acyl carrier protein
S.pyogenes_07860	acpS	0	1515193	1515549	-1	0	0	357	0	Holo-[acyl-carrier-protein] synthase
S.pyogenes_03225	addA	0	619139	622771	1	12	0.00165152766308836	3633	6	helicase-exonuclease AddAB subunit AddA
S.pyogenes_05750	adhE	0	1117406	1118833	-1	0	0	1428	0	NADP-dependent glyceraldehyde-3-phosphate dehydrogenase
S.pyogenes_00490	adk	0	75764	76402	1	99	0.00156494522691706	639	1	adenylate kinase
S.pyogenes_08290	Ala_trna	0	1601922	1601994	-1	0	0	73	0
S.pyogenes_05820	alaS	0	1129823	1132441	-1	1	0.000381825124093165	2619	1	alanine--tRNA ligase
S.pyogenes_07855	alr	0	1514096	1515196	-1	0	0	1101	0	alanine racemase
S.pyogenes_05040	alsT	0	988443	989765	1	67	0.00529100529100529	1323	7	sodium:alanine symporter family protein
S.pyogenes_09350	Arg_trna	0	1832769	1832842	1	0	0	74	0
S.pyogenes_09065	argS	0	1773977	1775668	1	826	0.000591016548463357	1692	1	arginine--tRNA ligase
S.pyogenes_08275	Asn_trna	0	1598441	1598514	-1	0	0	74	0
S.pyogenes_02935	asnS	0	550281	551627	1	0	0	1347	0	asparagine--tRNA ligase
S.pyogenes_06770	Asp_trna	0	1309286	1309358	-1	0	0	73	0
S.pyogenes_09090	aspS	0	1778838	1780586	-1	0	0	1749	0	aspartate--tRNA ligase
S.pyogenes_03145	atpA	0	601101	602609	1	0	0	1509	0	F0F1 ATP synthase subunit alpha
S.pyogenes_03130	atpB	0	599321	600037	1	0	0	717	0	F0F1 ATP synthase subunit A
S.pyogenes_03160	atpC	0	605081	605497	1	9	0.00479616306954436	417	2	F0F1 ATP synthase subunit epsilon
S.pyogenes_03155	atpD	0	603662	605068	1	0	0	1407	0	F0F1 ATP synthase subunit beta
S.pyogenes_03125	atpE	0	599089	599286	1	0	0	198	0	F0F1 ATP synthase subunit C
S.pyogenes_03135	atpF	0	600055	600549	1	3	0.00202020202020202	495	1	F0F1 ATP synthase subunit B
S.pyogenes_03150	atpG	0	602625	603500	1	0	0	876	0	F0F1 ATP synthase subunit gamma
S.pyogenes_03140	atpH	0	600549	601085	1	0	0	537	0	F0F1 ATP synthase subunit delta
S.pyogenes_01105	Bacteria_small_SRP	0	190969	191067	1	0	0	99	0
S.pyogenes_05710	birA	0	1109386	1110327	1	293	0.00318471337579618	942	3	bifunctional biotin--[acetyl-CoA-carboxylase] ligase/biotin operon repressor BirA
S.pyogenes_07685	caiD	0	1474059	1474850	-1	0	0	792	0	enoyl-CoA hydratase
S.pyogenes_03590	cca	0	698476	699684	1	479	0.000827129859387924	1209	1	CCA tRNA nucleotidyltransferase
S.pyogenes_03090	ccmA	0	588253	589176	1	95	0.00541125541125541	924	5	ABC transporter ATP-binding protein
S.pyogenes_02395	ccpA	0	438825	439826	1	0	0	1002	0	catabolite control protein A
S.pyogenes_04010	cdaA	0	788955	789806	1	0	0	852	0	diadenylate cyclase CdaA
S.pyogenes_01320	cdsA	0	235613	236407	1	2	0.00125786163522013	795	1	phosphatidate cytidylyltransferase
S.pyogenes_06835	citB	0	1321600	1322241	-1	117	0.00311526479750779	642	2	DNA-binding response regulator
S.pyogenes_04790	cls	0	937963	939540	-1	144	0.00633713561470215	1578	10	cardiolipin synthase
S.pyogenes_04885	coaA	0	958464	959384	1	23	0.001085776330076	921	1	type I pantothenate kinase
S.pyogenes_04835	coaB	0	947771	948457	1	30	0.00291120815138282	687	2	phosphopantothenate--cysteine ligase
S.pyogenes_04840	coaC	0	948450	948995	1	112	0.00549450549450549	546	3	phosphopantothenoylcysteine decarboxylase
S.pyogenes_06475	coaD	0	1245046	1245537	-1	0	0	492	0	pantetheine-phosphate adenylyltransferase
S.pyogenes_02325	coaE	0	425113	425706	1	36	0.00336700336700337	594	2	dephospho-CoA kinase
S.pyogenes_07755	codY	0	1488208	1488990	-1	62	0.00255427841634738	783	2	GTP-sensing pleiotropic transcriptional regulator CodY
S.pyogenes_07940	corA	0	1535982	1536926	1	0	0	945	0	magnesium transporter
S.pyogenes_07540	cotS	0	1450183	1450974	-1	1	0.00126262626262626	792	1	aminoglycoside phosphotransferase
S.pyogenes_01725	covR	0	317177	317863	1	0	0	687	0	two-component system response regulator CovR
S.pyogenes_01730	covS	0	317869	319371	1	95	0.00266134397870925	1503	4	two-component system sensor histidine kinase CovS
S.pyogenes_08840	cspA	0	1724740	1724949	-1	4	0.00476190476190476	210	1	Major cold shock protein
S.pyogenes_01410	cysS	0	256702	258045	1	346	0.00223214285714286	1344	3	cysteine--tRNA ligase
S.pyogenes_05945	ddl	0	1159718	1160764	-1	93	0.000955109837631328	1047	1	D-alanine--D-alanine ligase
S.pyogenes_01350	def	0	245690	246304	-1	0	0	615	0	peptide deformylase
S.pyogenes_03585	degV	0	697503	698351	1	29	0.00353356890459364	849	3	DegV domain-containing protein M6-Spy0690
S.pyogenes_01750	der	0	322205	323515	1	0	0	1311	0	ribosome biogenesis GTPase Der
S.pyogenes_02235	dgkA	0	414154	414561	1	0	0	408	0	UDP kinase
S.pyogenes_06400	divIB	0	1230942	1232090	-1	0	0	1149	0	Cell division protein DivIB
S.pyogenes_06365	divIVA	0	1224863	1225621	-1	0	0	759	0	cell division protein DivIVA
S.pyogenes_05525	dltA	0	1069006	1070544	-1	0	0	1539	0	D-alanine--poly(phosphoribitol) ligase subunit DltA
S.pyogenes_05520	dltB	0	1067753	1069009	-1	0	0	1257	0	D-alanyl-lipoteichoic acid biosynthesis protein DltB
S.pyogenes_05515	dltC	0	1067496	1067735	-1	0	0	240	0	D-alanine--poly(phosphoribitol) ligase subunit DltC
S.pyogenes_05510	dltD	0	1066253	1067503	-1	80	0.000799360511590727	1251	1	D-alanyl-lipoteichoic acid biosynthesis protein DltD
S.pyogenes_00005	dnaA	0	232	1587	1	24	0.00221238938053097	1356	3	chromosomal replication initiator protein DnaA
S.pyogenes_09195	dnaB	0	1797512	1798873	-1	0	0	1362	0	replicative DNA helicase
S.pyogenes_01740	dnaB2	0	320067	321239	1	0	0	1173	0	helicase loader
S.pyogenes_03870	dnaD	0	756178	756861	1	0	0	684	0	DNA replication protein DnaD
S.pyogenes_05095	dnaE	0	1000824	1003934	-1	5	0.000321440051430408	3111	1	DNA polymerase III subunit alpha
S.pyogenes_03245	dnaG	0	624661	626475	1	0	0	1815	0	DNA primase
S.pyogenes_01745	dnaI	0	321240	322142	1	1	0.00110741971207087	903	1	primosomal protein DnaI
S.pyogenes_07690	dnaJ	0	1475070	1476206	-1	1073	0.00263852242744063	1137	3	molecular chaperone DnaJ
S.pyogenes_07695	dnaK	0	1476487	1478313	-1	5	0.00109469074986316	1827	2	molecular chaperone DnaK
S.pyogenes_05715	dnaX	0	1110600	1112270	-1	116	0.00119688809096349	1671	2	DNA polymerase III subunit gamma/tau
S.pyogenes_09255	ecfA	0	1810525	1811364	-1	0	0	840	0	energy-coupling factor ABC transporter ATP-binding protein
S.pyogenes_09250	ecfA2	0	1809707	1810549	-1	0	0	843	0	energy-coupling factor transporter ATPase
S.pyogenes_09245	ecfT	0	1808914	1809714	-1	0	0	801	0	cobalt ABC transporter permease
S.pyogenes_07920	efp	0	1530614	1531171	-1	0	0	558	0	elongation factor P
S.pyogenes_03030	eno	0	570997	572304	1	176	0.00152905198776758	1308	2	phosphopyruvate hydratase
S.pyogenes_02240	era	0	414681	415577	1	3	0.00111482720178372	897	1	GTPase Era
S.pyogenes_03635	eRG12	0	709827	710834	1	2	0.000992063492063492	1008	1	phosphomevalonate kinase
S.pyogenes_03020	ezrA	0	568456	570180	1	88	0.000579710144927536	1725	1	septation ring formation regulator EzrA
S.pyogenes_07660	fabD	0	1470152	1471090	-1	0	0	939	0	ACP S-malonyltransferase
S.pyogenes_07650	fabF	0	1468181	1469413	-1	0	0	1233	0	beta-ketoacyl-ACP synthase II
S.pyogenes_07655	fabG	0	1469428	1470162	-1	0	0	735	0	3-oxoacyl-[acyl-carrier-protein] reductase
S.pyogenes_07675	fabH	0	1472573	1473547	-1	0	0	975	0	3-oxoacyl-[acyl-carrier-protein] synthase 3
S.pyogenes_07665	fabK	0	1471115	1472086	-1	0	0	972	0	enoyl-[acyl-carrier-protein] reductase FabK
S.pyogenes_07640	fabZ	0	1467260	1467682	-1	0	0	423	0	3-hydroxyacyl-ACP dehydratase FabZ
S.pyogenes_08210	fba	0	1587501	1588382	-1	0	0	882	0	fructose-bisphosphate aldolase
S.pyogenes_04730	ffh	0	924870	926432	-1	233	0.00511836212412028	1563	8	signal recognition particle protein
S.pyogenes_04795	fhs1	0	939625	941295	-1	2	0.000598444045481747	1671	1	formate--tetrahydrofolate ligase
S.pyogenes_02985	fldA	0	561937	562386	1	72	0.00222222222222222	450	1	flavodoxin
S.pyogenes_00570	fMet_trna	0	85423	85496	1	0	0	74	0
S.pyogenes_02795	fmhB	0	521077	522303	-1	0	0	1227	0	UDP-N-acetylmuramoylpentapeptide-lysine N(6)-alanyltransferase
S.pyogenes_06865	fmt	0	1328035	1328970	-1	80	0.00106837606837607	936	1	methionyl-tRNA formyltransferase
S.pyogenes_03640	fni	0	710827	711816	1	5	0.00101010101010101	990	1	type 2 isopentenyl-diphosphate Delta-isomerase
S.pyogenes_03660	folA	0	715613	716110	1	8	0.00602409638554217	498	3	dihydrofolate reductase
S.pyogenes_04295	folB	0	841205	841564	1	2	0.00277777777777778	360	1	dihydroneopterin aldolase
S.pyogenes_04280	folC	0	838499	839776	1	947	0.00156494522691706	1278	2	dihydrofolate synthase
S.pyogenes_06315	folD	0	1211739	1212593	-1	4	0.00116959064327485	855	1	bifunctional methylenetetrahydrofolate dehydrogenase/methenyltetrahydrofolate cyclohydrolase
S.pyogenes_04285	folE	0	839805	840389	1	25	0.00170940170940171	585	1	GTP cyclohydrolase I FolE
S.pyogenes_04290	folP	0	840398	841198	1	4	0.00124843945068664	801	1	dihydropteroate synthase
S.pyogenes_02190	frr	0	405957	406514	1	10	0.003584229390681	558	2	ribosome recycling factor
S.pyogenes_06395	ftsA	0	1229366	1230730	-1	0	0	1365	0	cell division protein FtsA
S.pyogenes_00040	ftsB	0	9161	9532	1	41	0.00268817204301075	372	1	septum formation initiation protein
S.pyogenes_02900	ftsE	0	542569	543261	1	0	0	693	0	cell division ATP-binding protein FtsE
S.pyogenes_00065	ftsH	0	12805	14784	1	413	0.00303030303030303	1980	6	ATP-dependent zinc metalloprotease FtsH
S.pyogenes_07010	ftsI	0	1359259	1361514	-1	0	0	2256	0	penicillin-binding protein
S.pyogenes_02165	ftsK	0	400585	402990	1	139	0.000415627597672485	2406	1	DNA translocase FtsK
S.pyogenes_07015	ftsL	0	1361518	1361841	-1	6	0.00617283950617284	324	2	cell division protein FtsL
S.pyogenes_02775	ftsW	0	515933	517207	1	83	0.00156862745098039	1275	2	cell division protein FtsW
S.pyogenes_02905	ftsX	0	543254	544183	1	12	0.0021505376344086	930	2	permease-like cell division protein FtsX
S.pyogenes_02625	ftsY	0	484044	485594	1	1425	0.00386847195357834	1551	6	signal recognition particle-docking protein FtsY
S.pyogenes_06390	ftsZ	0	1228023	1229342	-1	0	0	1320	0	cell division protein FtsZ
S.pyogenes_08400	fusA	0	1628712	1630790	-1	80	0.000962000962000962	2079	2	elongation factor G
S.pyogenes_08600	galU	0	1669381	1670280	1	14	0.00111111111111111	900	1	UTP--glucose-1-phosphate uridylyltransferase GalU
S.pyogenes_08395	gap	0	1627354	1628364	-1	1	0.000989119683481701	1011	1	type I glyceraldehyde-3-phosphate dehydrogenase
S.pyogenes_07740	gatA	0	1484744	1486210	-1	0	0	1467	0	Asp-tRNA(Asn)/Glu-tRNA(Gln) amidotransferase subunit GatA
S.pyogenes_07735	gatB	0	1483305	1484744	-1	0	0	1440	0	Asp-tRNA(Asn)/Glu-tRNA(Gln) amidotransferase subunit GatB
S.pyogenes_07745	gatC	0	1486210	1486512	-1	2	0.0033003300330033	303	1	Asp-tRNA(Asn)/Glu-tRNA(Gln) amidotransferase subunit GatC
S.pyogenes_09205	gdpP	0	1799358	1801334	-1	234	0.00606980273141123	1977	12	DHH family phosphoesterase
S.pyogenes_04020	glmM	0	790813	792168	1	867	0.00368731563421829	1356	5	phosphoglucosamine mutase
S.pyogenes_05075	glmS	0	995401	997215	-1	0	0	1815	0	glutamine--fructose-6-phosphate transaminase (isomerizing)
S.pyogenes_02110	glmU	0	392519	393901	1	307	0.00144613159797542	1383	2	bifunctional UDP-N-acetylglucosamine diphosphorylase/glucosamine-1-phosphate N-acetyltransferase GlmU
S.pyogenes_03795	Gln_trna	0	742935	743006	1	0	0	72	0
S.pyogenes_08385	glnQ	0	1626130	1626870	1	0	0	741	0	ABC transporter
S.pyogenes_08050	glpF	0	1557666	1558514	-1	6	0.00117785630153121	849	1	aquaporin
S.pyogenes_08545	gltX	0	1658062	1659507	-1	78	0.00138312586445367	1446	2	glutamate--tRNA ligase
S.pyogenes_09340	Glu_trna	0	1831574	1831645	-1	0	0	72	0
S.pyogenes_00550	Gly_trna	0	85041	85111	1	0	0	71	0
S.pyogenes_07105	glyQ	0	1382030	1382947	-1	0	0	918	0	glycine--tRNA ligase subunit alpha
S.pyogenes_07100	glyS	0	1379613	1381652	-1	0	0	2040	0	Glycine--tRNA ligase beta subunit
S.pyogenes_06880	gmk	0	1331814	1332449	-1	0	0	636	0	guanylate kinase
S.pyogenes_03010	gph	0	565566	566135	1	0	0	570	0	DNA gyrase subunit B
S.pyogenes_05970	gpmA	0	1164494	1165189	-1	0	0	696	0	phosphoglycerate mutase
S.pyogenes_08595	gpsA	0	1668332	1669348	1	0	0	1017	0	NAD(P)H-dependent glycerol-3-phosphate dehydrogenase
S.pyogenes_06940	gpsB	0	1343913	1344239	-1	0	0	327	0	cell division regulator GpsB
S.pyogenes_08825	groES	0	1721171	1721461	-1	0	0	291	0	co-chaperone GroES
S.pyogenes_08820	groL	0	1719504	1721135	-1	0	0	1632	0	chaperonin GroEL
S.pyogenes_00355	group_2837	0	56057	56458	1	0	0	402	0	1-phosphatidylinositol-4-phosphate 5-kinase
S.pyogenes_00915	group_2855	0	151552	152037	1	39	0.00205761316872428	486	1	NAD glycohydrolase inhibitor
S.pyogenes_01140	group_2856	0	196090	196794	1	0	0	705	0	ISAs1 family transposase
S.pyogenes_01145	group_2857	0	196754	197212	1	0	0	459	0	ISAs1 family transposase
S.pyogenes_01600	group_2886	0	295106	295591	1	0	0	486	0	competence protein ComX
S.pyogenes_01605	group_2887	0	296202	296906	1	0	0	705	0	ISAs1 family transposase
S.pyogenes_01610	group_2888	0	296866	297324	1	0	0	459	0	ISAs1 family transposase
S.pyogenes_01615	group_2889	0	297329	297412	1	0	0	84	0	Exfoliative toxin
S.pyogenes_01760	group_2891	0	327063	327665	1	0	0	603	0	hypothetical protein
S.pyogenes_01800	group_2892	0	333772	333858	-1	0	0	87	0	Exfoliative toxin
S.pyogenes_01805	group_2893	0	333863	334996	-1	0	0	1134	0	ISAs1-like element IS1548 family transposase
S.pyogenes_03315	group_2984	0	641087	642583	1	513	0.00133600534402138	1497	2	Membrane protein
S.pyogenes_03580	group_3000	0	697123	697503	1	0	0	381	0	DUF1149 domain-containing protein
S.pyogenes_03665	group_3017	0	716130	716300	1	8	0.00584795321637427	171	1	Membrane associated protein
S.pyogenes_05615	group_3143	0	1087064	1087870	1	172	0.00619578686493185	807	5	IS3 family transposase
S.pyogenes_07470	group_3245	0	1444475	1444627	-1	3	0.0065359477124183	153	1	Phage protein
S.pyogenes_07490	group_3246	0	1445370	1445645	-1	0	0	276	0	DNA-binding protein
S.pyogenes_07495	group_3247	0	1445707	1445922	-1	0	0	216	0	transcriptional regulator
S.pyogenes_07505	group_3249	0	1446364	1446519	-1	0	0	156	0	Phage protein
S.pyogenes_07510	group_3250	0	1446845	1447195	1	119	0.00284900284900285	351	1	transcriptional regulator
S.pyogenes_07870	group_3260	0	1518262	1518345	-1	0	0	84	0	Exfoliative toxin
S.pyogenes_07875	group_3261	0	1518350	1519483	-1	0	0	1134	0	ISAs1-like element IS1548 family transposase
S.pyogenes_08200	group_3268	0	1585620	1586753	-1	0	0	1134	0	ISAs1-like element IS1548 family transposase
S.pyogenes_08570	group_3284	0	1663132	1663260	-1	0	0	129	0	hypothetical protein
S.pyogenes_08610	group_3292	0	1671375	1672508	-1	0	0	1134	0	ISAs1-like element IS1548 family transposase
S.pyogenes_08705	group_3306	0	1695221	1695526	-1	30	0.00326797385620915	306	1	streptopain
S.pyogenes_08990	group_3330	0	1761285	1761395	-1	0	0	111	0	hypothetical protein
S.pyogenes_09180	group_3332	0	1795370	1795453	-1	0	0	84	0	Exfoliative toxin
S.pyogenes_09185	group_3333	0	1795458	1796591	-1	0	0	1134	0	ISAs1-like element IS1548 family transposase
S.pyogenes_08265	group_3381	0	1597711	1598196	-1	0	0	486	0	competence protein ComX
S.pyogenes_07465	group_3403	0	1444275	1444478	-1	3	0.00490196078431373	204	1	hypothetical protein
S.pyogenes_07475	group_3434	0	1444624	1445010	-1	7	0.00258397932816537	387	1	Phage protein
S.pyogenes_07480	group_3437	0	1445007	1445210	-1	0	0	204	0	Phage protein
S.pyogenes_07485	group_3438	0	1445203	1445373	-1	0	0	171	0	Phage protein
S.pyogenes_02445	group_3831	0	451745	452455	1	0	0	711	0	Response regulator transcription factor
S.pyogenes_03785	group_4091	0	742512	742742	1	0	0	231	0	DUF2969 domain-containing protein
S.pyogenes_00010	group_4100	0	1742	2878	1	3	0.000879507475813544	1137	1	Beta sliding clamp
S.pyogenes_00250	group_4151	0	31164	32360	1	1	0.000835421888053467	1197	1	CHAP domain-containing protein
S.pyogenes_07095	group_4164	0	1379202	1379459	-1	153	0.00387596899224806	258	1	DUF896 domain-containing protein
S.pyogenes_03330	group_4178	0	644662	645138	1	0	0	477	0	LysM peptidoglycan-binding domain-containing protein
S.pyogenes_05605	group_4196	0	1086158	1086286	-1	0	0	129	0	DUF4044 domain-containing protein
S.pyogenes_05530	group_4324	0	1070556	1070699	-1	0	0	144	0	teichoic acid D-Ala incorporation-associated protein DltX
S.pyogenes_08975	group_4349	0	1756884	1757030	-1	27	0.00680272108843537	147	1	30S ribosomal protein S10
S.pyogenes_03325	group_4360	0	643941	644429	1	0	0	489	0	Pore forming protein
S.pyogenes_06985	group_4420	0	1354677	1354901	-1	47	0.00444444444444444	225	1	DUF4059 domain-containing protein
S.pyogenes_02700	group_4426	0	499819	500103	-1	0	0	285	0	DUF3270 domain-containing protein
S.pyogenes_07565	group_4499	0	1453755	1455029	-1	224	0.00627450980392157	1275	8	transporter
S.pyogenes_06370	group_4572	0	1225631	1226422	-1	0	0	792	0	RNA-binding protein
S.pyogenes_09190	group_4590	0	1797223	1797495	-1	0	0	273	0	Biofilm formation stimulator VEG
S.pyogenes_08000	group_4675	0	1545493	1545801	-1	9	0.00647249190938511	309	2	Cell division protein ZapA
S.pyogenes_04000	group_4690	0	786714	787505	-1	81	0.00631313131313131	792	5	glutamine amidotransferase
S.pyogenes_04845	group_4692	0	949053	949622	1	211	0.00526315789473684	570	3	pantothenic acid transporter pant
S.pyogenes_09265	group_4743	0	1811922	1812947	-1	0	0	1026	0	hypothetical protein
S.pyogenes_07700	grpE	0	1478494	1479027	-1	0	0	534	0	nucleotide exchange factor GrpE
S.pyogenes_04540	gyrA	0	888756	891242	1	295	0.00241254523522316	2487	6	DNA gyrase subunit A
S.pyogenes_03015	gyrB	0	566136	568088	1	0	0	1953	0	DNA topoisomerase (ATP-hydrolyzing) subunit B
S.pyogenes_00590	His_trna	0	85778	85850	1	0	0	73	0
S.pyogenes_08380	hisJ	0	1624569	1626137	1	1	0.000637348629700446	1569	1	glutamine ABC transporter substrate-binding protein
S.pyogenes_06995	hisM	0	1355748	1356551	-1	0	0	804	0	amino acid ABC transporter permease
S.pyogenes_09095	hisS	0	1780924	1782204	-1	0	0	1281	0	histidine--tRNA ligase
S.pyogenes_03645	hMG1	0	712046	713323	-1	14	0.00156494522691706	1278	2	hydroxymethylglutaryl-CoA reductase	degradative
S.pyogenes_05890	holA	0	1145392	1146432	-1	26	0.00192122958693564	1041	2	DNA polymerase III subunit delta
S.pyogenes_01970	holB	0	362414	363289	1	97	0.00228310502283105	876	2	DNA polymerase III subunit delta'
S.pyogenes_02680	hprK	0	497102	498034	1	14	0.00107181136120043	933	1	HPr(Ser) kinase/phosphatase
S.pyogenes_00060	hpt	0	12241	12783	1	0	0	543	0	hypoxanthine phosphoribosyltransferase
S.pyogenes_07705	hrcA	0	1479069	1480103	-1	3	0.00193236714975845	1035	2	heat-inducible transcriptional repressor HrcA
S.pyogenes_00035	hslR	0	8902	9174	1	0	0	273	0	S4 domain-containing protein
S.pyogenes_06750	Ile_trna	0	1308903	1308976	-1	0	0	74	0
S.pyogenes_00210	Ile2_trna	0	29041	29114	1	0	0	74	0
S.pyogenes_06360	ileS	0	1221789	1224590	-1	266	0.00107066381156317	2802	3	Isoleucine--tRNA ligase
S.pyogenes_00495	infA	0	76520	76738	1	0	0	219	0	translation initiation factor IF-1
S.pyogenes_07230	infB	0	1403133	1405994	-1	2	0.000349406009783368	2862	1	translation initiation factor IF-2
S.pyogenes_03340	infC	0	645995	646525	1	0	0	531	0	translation initiation factor IF-3
S.pyogenes_05610	insE	0	1086528	1087043	1	0	0	516	0	Transposase InsE and inactivated derivatives
S.pyogenes_03120	lCB5	0	597674	598696	1	142	0.00391006842619746	1023	4	diacylglycerol kinase
S.pyogenes_08010	lepB	0	1546871	1547464	1	43	0.00336700336700337	594	2	signal peptidase I
S.pyogenes_06760	Leu_trna	0	1309095	1309176	-1	0	0	82	0
S.pyogenes_00945	leuS	0	157767	160268	1	7	0.00119904076738609	2502	3	leucine--tRNA ligase
S.pyogenes_03115	ligA	0	595702	597660	1	71	0.00102092904543134	1959	2	NAD-dependent DNA ligase LigA
S.pyogenes_06765	Lys_trna	0	1309182	1309254	-1	0	0	73	0
S.pyogenes_02720	lysS	0	503400	504893	-1	0	0	1494	0	lysine--tRNA ligase
S.pyogenes_04850	manB	0	949798	951516	1	960	0.00349040139616056	1719	6	phosphoglucomutase
S.pyogenes_05675	map	0	1099679	1100539	-1	0	0	861	0	methionyl aminopeptidase
S.pyogenes_07680	marR	0	1473548	1473982	-1	0	0	435	0	MarR family transcriptional regulator
S.pyogenes_03355	mdoB	0	647473	649683	-1	81	0.00135685210312076	2211	3	alkaline phosphatase
S.pyogenes_08365	mecA	0	1620661	1621422	-1	116	0.0026246719160105	762	2	adaptor protein MecA
S.pyogenes_00205	Met_trna	0	28947	29020	1	0	0	74	0
S.pyogenes_02035	metG	0	376136	378133	1	30	0.002002002002002	1998	4	methionine--tRNA ligase
S.pyogenes_05700	metK	0	1105071	1106267	-1	59	0.0025062656641604	1197	3	methionine adenosyltransferase
S.pyogenes_02825	mgtA	0	525568	528249	1	29	0.000372856077554064	2682	1	calcium-translocating P-type ATPase	PMCA-type
S.pyogenes_01775	mltG	0	329679	331247	1	36	0.00254939451880178	1569	4	aminodeoxychorismate lyase
S.pyogenes_09225	mnmA	0	1804541	1805662	-1	10	0.00089126559714795	1122	1	tRNA 2-thiouridine(34) synthase MnmA
S.pyogenes_04170	mnmE	0	822640	824016	-1	2	0.000726216412490922	1377	1	tRNA uridine-5-carboxymethylaminomethyl(34) synthesis GTPase MnmE
S.pyogenes_09210	mnmG	0	1801425	1803323	-1	68	0.00105318588730911	1899	2	tRNA uridine-5-carboxymethylaminomethyl(34) synthesis enzyme MnmG
S.pyogenes_07005	mraY	0	1358247	1359257	-1	0	0	1011	0	phospho-N-acetylmuramoyl-pentapeptide-transferase
S.pyogenes_05720	msrC	0	1112270	1112767	-1	20	0.00401606425702811	498	2	GAF domain-containing protein	putative methionine-R-sulfoxide reductase
S.pyogenes_02125	mtnN	0	394757	395452	1	73	0.0028735632183908	696	2	5'-methylthioadenosine/adenosylhomocysteine nucleosidase
S.pyogenes_02145	mtsA	0	396838	397770	1	4	0.00214362272240086	933	2	Metal ABC transporter substrate-binding lipoprotein
S.pyogenes_05695	murA2	0	1103638	1104897	-1	31	0.00317460317460317	1260	4	UDP-N-acetylglucosamine 1-carboxyvinyltransferase
S.pyogenes_04305	murB	0	842211	843098	1	58	0.00225225225225225	888	2	UDP-N-acetylmuramate dehydrogenase
S.pyogenes_01765	murC	0	327705	329033	1	100	0.000752445447705041	1329	1	UDP-N-acetylmuramate--L-alanine ligase
S.pyogenes_06410	murD	0	1233173	1234531	-1	3	0.00147167034584253	1359	2	UDP-N-acetylmuramoyl-L-alanine--D-glutamate ligase
S.pyogenes_04005	murE	0	787505	788842	-1	0	0	1338	0	DUF1727 domain-containing protein
S.pyogenes_05940	murF	0	1158136	1159527	-1	0	0	1392	0	UDP-N-acetylmuramoyl-tripeptide--D-alanyl-D-alani ne ligase
S.pyogenes_06405	murG	0	1232091	1233173	-1	0	0	1083	0	UDP-N-acetylglucosamine--N-acetylmuramyl-(pentape ptide) pyrophosphoryl-undecaprenol N-acetylglucosamine transferase
S.pyogenes_03630	mvaD	0	708890	709834	1	0	0	945	0	diphosphomevalonate decarboxylase
S.pyogenes_03625	mvk	0	708015	708908	1	0	0	894	0	mevalonate kinase
S.pyogenes_01635	nadD	0	299534	300166	1	0	0	633	0	nicotinate-nucleotide adenylyltransferase
S.pyogenes_06965	nadE	0	1349697	1350521	-1	101	0.00121212121212121	825	1	ammonia-dependent NAD(+) synthetase
S.pyogenes_04415	nadK	0	863964	864800	1	279	0.002389486260454	837	2	NAD kinase
S.pyogenes_04160	nfnB	0	820436	821038	1	4	0.00497512437810945	603	3	Putative NAD(P)H nitroreductase Spy0809
S.pyogenes_04395	nifS	0	860408	861535	-1	0	0	1128	0	cysteine desulfurase
S.pyogenes_08980	nrdD	0	1757212	1759410	-1	386	0.00545702592087312	2199	12	anaerobic ribonucleoside-triphosphate reductase
S.pyogenes_05770	nrdE	0	1121650	1123809	1	0	0	2160	0	class 1b ribonucleoside-diphosphate reductase subunit alpha
S.pyogenes_05775	nrdF	0	1124142	1125101	1	9	0.00208333333333333	960	2	class 1b ribonucleoside-diphosphate reductase subunit beta
S.pyogenes_05765	nrdH	0	1121412	1121630	1	0	0	219	0	NrdH-redoxin
S.pyogenes_01260	nrdI	0	219327	219809	-1	123	0.0041407867494824	483	2	class Ib ribonucleoside-diphosphate reductase assembly flavoprotein NrdI
S.pyogenes_01735	nrdR	0	319586	320080	1	51	0.00404040404040404	495	2	transcriptional regulator NrdR
S.pyogenes_02980	nrnA	0	560602	561543	-1	25	0.00530785562632696	942	5	bifunctional oligoribonuclease/PAP phosphatase
S.pyogenes_07245	nusA	0	1406621	1407766	-1	0	0	1146	0	transcription termination/antitermination protein NusA
S.pyogenes_07910	nusB	0	1529734	1530186	-1	12	0.0022075055187638	453	1	transcription antitermination factor NusB
S.pyogenes_00905	nusG	0	149282	149821	1	80	0.00555555555555556	540	3	transcription termination/antitermination protein NusG
S.pyogenes_00360	oafA	0	56455	58230	1	5	0.000563063063063063	1776	1	acetyltransferase
S.pyogenes_05600	obgE	0	1084788	1086101	-1	0	0	1314	0	GTPase ObgE
S.pyogenes_03775	parC	0	738880	741303	1	85	0.000412541254125413	2424	1	DNA topoisomerase IV subunit A
S.pyogenes_03770	parE	0	736804	738753	1	10	0.00153846153846154	1950	3	DNA topoisomerase IV subunit B
S.pyogenes_00630	pbp1b	0	91607	93907	1	57	0.00260756192959583	2301	6	penicillin-binding protein PBP1B
S.pyogenes_05035	pcrA	0	985596	987914	-1	19	0.00215610176800345	2319	5	DNA helicase PcrA
S.pyogenes_03320	pepT	0	642677	643900	1	13	0.00326797385620915	1224	4	peptidase T
S.pyogenes_05090	pfkA	0	999731	1000744	-1	0	0	1014	0	6-phosphofructokinase
S.pyogenes_01120	pgi	0	192329	193678	1	50	0.00222222222222222	1350	3	glucose-6-phosphate isomerase
S.pyogenes_08170	pgk	0	1579824	1581020	-1	0	0	1197	0	Phosphoglycerate kinase
S.pyogenes_09260	pgsA	0	1811366	1811908	-1	0	0	543	0	CDP-diacylglycerol--glycerol-3-phosphate 3-phosphatidyltransferase
S.pyogenes_00575	Phe_trna	0	85517	85589	1	0	0	73	0
S.pyogenes_03185	pheS	0	608373	609449	1	0	0	1077	0	phenylalanine--tRNA ligase subunit alpha
S.pyogenes_03190	pheT	0	609659	612064	1	1	0.000415627597672485	2406	1	phenylalanine--tRNA ligase subunit beta
S.pyogenes_04910	phoU	0	964876	965529	-1	0	0	654	0	phosphate signaling complex protein PhoU
S.pyogenes_06850	pknB	0	1324050	1325948	-1	7	0.00105318588730911	1899	2	Stk1 family PASTA domain-containing Ser/Thr kinase
S.pyogenes_03650	pksG	0	713310	714485	-1	1	0.000850340136054422	1176	1	hydroxymethylglutaryl-CoA synthase
S.pyogenes_05905	plsC	0	1149589	1150407	-1	548	0.00122100122100122	819	1	1-acyl-sn-glycerol-3-phosphate acyltransferase
S.pyogenes_00265	plsX	0	34619	35626	1	0	0	1008	0	phosphate acyltransferase PlsX
S.pyogenes_03765	plsY	0	736028	736669	-1	0	0	642	0	glycerol-3-phosphate 1-O-acyltransferase PlsY
S.pyogenes_06970	pncB	0	1350523	1351977	-1	10	0.0013745704467354	1455	2	nicotinate phosphoribosyltransferase
S.pyogenes_01385	pnp	0	252498	254630	1	208	0.00515705578996718	2133	11	polyribonucleotide nucleotidyltransferase
S.pyogenes_01000	polA	0	172165	174807	1	267	0.0030268634127885	2643	8	DNA polymerase I
S.pyogenes_01335	polC	0	240048	244445	1	2	0.00022737608003638	4398	1	PolC-type DNA polymerase III
S.pyogenes_01910	ppaC	0	350232	351167	1	37	0.00106837606837607	936	1	manganese-dependent inorganic pyrophosphatase
S.pyogenes_04485	prfA	0	876562	877641	1	15	0.00185185185185185	1080	2	peptide chain release factor 1
S.pyogenes_02895	prfB	0	541570	542550	1	0	0	981	0	peptide chain release factor 2
S.pyogenes_06870	priA	0	1329032	1331416	-1	0	0	2385	0	primosomal protein N'
S.pyogenes_00200	Pro_trna	0	28868	28941	1	0	0	74	0
S.pyogenes_01330	proS	0	237937	239793	1	251	0.00053850296176629	1857	1	proline--tRNA ligase
S.pyogenes_00255	prs1	0	32613	33575	1	63	0.00103842159916926	963	1	ribose-phosphate diphosphokinase
S.pyogenes_04400	prs2	0	861532	862512	-1	1	0.00101936799184506	981	1	ribose-phosphate diphosphokinase
S.pyogenes_06855	pTC1	0	1325945	1326685	-1	7	0.00539811066126856	741	4	Stp1/IreP family PP2C-type Ser/Thr phosphatase
S.pyogenes_00025	pth	0	4665	5234	1	0	0	570	0	aminoacyl-tRNA hydrolase
S.pyogenes_05760	ptsH	0	1120756	1121019	-1	0	0	264	0	phosphocarrier protein HPr
S.pyogenes_05755	ptsI	0	1119018	1120751	-1	23	0.00173010380622837	1734	3	Phosphoenolpyruvate-protein phosphotransferase
S.pyogenes_00895	purA	0	146447	147739	1	46	0.00386697602474865	1293	5	adenylosuccinate synthase
S.pyogenes_08420	purR	0	1634881	1635720	-1	56	0.00476190476190476	840	4	pur operon repressor
S.pyogenes_05085	pyk	0	998166	999668	-1	0	0	1503	0	pyruvate kinase
S.pyogenes_02185	pyrH	0	405200	405928	1	25	0.00274348422496571	729	2	UMP kinase
S.pyogenes_01830	racE	0	337872	338666	1	2	0.00125786163522013	795	1	glutamate racemase
S.pyogenes_09020	recA	0	1763283	1764419	-1	187	0.00263852242744063	1137	3	recombinase RecA
S.pyogenes_05950	recR	0	1160865	1161461	-1	3	0.0016750418760469	597	1	recombination mediator RecR
S.pyogenes_06950	recU	0	1344957	1345556	1	2	0.00166666666666667	600	1	Holliday junction resolvase RecU
S.pyogenes_01270	relA	0	221489	223708	1	22	0.0027027027027027	2220	6	Bifunctional (p)ppGpp synthase/hydrolase RelA
S.pyogenes_02550	relB	0	473750	474052	1	68	0.0033003300330033	303	1	type II toxin-antitoxin system antitoxin	RelB/DinJ family
S.pyogenes_04385	rex	0	859175	859819	-1	1	0.00155038759689922	645	1	redox-sensing transcriptional repressor Rex
S.pyogenes_03220	rexB	0	615927	619142	1	280	0.00373134328358209	3216	12	ATP-dependent helicase/deoxyribonuclease subunit B
S.pyogenes_03265	rfaB	0	629278	630432	1	1588	0.000865800865800866	1155	1	glycosyl transferase
S.pyogenes_03895	rfbA	0	760254	761123	1	0	0	870	0	glucose-1-phosphate thymidylyltransferase RfbA
S.pyogenes_03905	rfbB	0	761960	763000	1	72	0.00192122958693564	1041	2	dTDP-glucose 4	6-dehydratase
S.pyogenes_03900	rfbC	0	761123	761716	1	0	0	594	0	Protein RmlC-like protein
S.pyogenes_03260	rfbD	0	628305	629159	1	0	0	855	0	dTDP-4-dehydrorhamnose reductase
S.pyogenes_08360	rfe	0	1619485	1620654	-1	1773	0.00256410256410256	1170	3	undecaprenyl-phosphate alpha-N-acetylglucosaminyl 1-phosphate transferase
S.pyogenes_03290	rgpF	0	634394	636139	1	549	0.00286368843069874	1746	5	alpha-L-Rha alpha-1	3-L-rhamnosyltransferase
S.pyogenes_04960	ribF	0	972833	973765	-1	0	0	933	0	bifunctional riboflavin kinase/FAD synthetase
S.pyogenes_03515	rimM	0	684471	684989	1	0	0	519	0	ribosome maturation factor RimM
S.pyogenes_07250	rimP	0	1407953	1408489	-1	0	0	537	0	ribosome maturation factor RimP
S.pyogenes_03435	rluA	0	663525	664415	1	2	0.00112233445566779	891	1	RluA family pseudouridine synthase
S.pyogenes_06935	RNaseP_bact_b	0	1343531	1343899	-1	0	0	369	0
S.pyogenes_02460	rnc	0	455057	455749	1	30	0.00288600288600289	693	2	ribonuclease III
S.pyogenes_08005	rnhC	0	1545958	1546860	1	0	0	903	0	ribonuclease HIII
S.pyogenes_08150	rnj1	0	1575279	1576961	1	0	0	1683	0	Ribonuclease J 1
S.pyogenes_03950	rnj2	0	771410	773071	1	34	0.000601684717208183	1662	1	Ribonuclease J 2
S.pyogenes_06885	rny	0	1332559	1334166	-1	13	0.00248756218905473	1608	4	ribonuclease Y
S.pyogenes_03850	rnz	0	751528	752457	1	414	0.0021505376344086	930	2	ribonuclease Z
S.pyogenes_08440	rpe	0	1638813	1639475	-1	327	0.00301659125188537	663	2	ribulose-phosphate 3-epimerase
S.pyogenes_03690	rpiA	0	721695	722378	1	51	0.0043859649122807	684	3	ribose-5-phosphate isomerase RpiA
S.pyogenes_07235	rpl7Ae	0	1406014	1406316	-1	0	0	303	0	YlxQ-related RNA-binding protein
S.pyogenes_02180	rplA	0	404188	404877	1	6	0.00144927536231884	690	1	50S ribosomal protein L1
S.pyogenes_00400	rplB	0	66441	67274	1	0	0	834	0	50S ribosomal protein L2
S.pyogenes_00385	rplC	0	64854	65480	1	0	0	627	0	50S ribosomal protein L3
S.pyogenes_00390	rplD	0	65504	66127	1	0	0	624	0	50S ribosomal protein L4
S.pyogenes_00445	rplE	0	70437	70979	1	0	0	543	0	50S ribosomal protein L5
S.pyogenes_00460	rplF	0	71932	72468	1	0	0	537	0	50S ribosomal protein L6
S.pyogenes_09200	rplI	0	1798909	1799361	-1	0	0	453	0	50S ribosomal protein L9
S.pyogenes_04175	rplJ	0	824349	824849	1	0	0	501	0	50S ribosomal protein L10
S.pyogenes_02175	rplK	0	403657	404082	1	0	0	426	0	50S ribosomal protein L11
S.pyogenes_04180	rplL	0	824914	825279	1	1	0.00273224043715847	366	1	50S ribosomal protein L7/L12
S.pyogenes_01450	rplM	0	262779	263225	1	0	0	447	0	50S ribosomal protein L13
S.pyogenes_00435	rplN	0	69661	70029	1	0	0	369	0	50S ribosomal protein L14
S.pyogenes_00480	rplO	0	73853	74293	1	0	0	441	0	50S ribosomal protein L15
S.pyogenes_00420	rplP	0	68721	69134	1	1	0.00241545893719807	414	1	50S ribosomal protein L16
S.pyogenes_00520	rplQ	0	78663	79049	1	0	0	387	0	50S ribosomal protein L17
S.pyogenes_00465	rplR	0	72573	72929	1	0	0	357	0	50S ribosomal protein L18
S.pyogenes_03000	rplS	0	564216	564563	1	0	0	348	0	50S ribosomal protein L19
S.pyogenes_03350	rplT	0	646823	647182	1	0	0	360	0	50S ribosomal protein L20
S.pyogenes_03410	rplU	0	660845	661159	1	0	0	315	0	50S ribosomal protein L21
S.pyogenes_00410	rplV	0	67707	68051	1	0	0	345	0	50S ribosomal protein L22
S.pyogenes_00395	rplW	0	66127	66423	1	0	0	297	0	50S ribosomal protein L23
S.pyogenes_00440	rplX	0	70108	70413	1	0	0	306	0	50S ribosomal protein L24
S.pyogenes_03420	rpmA	0	661525	661818	1	140	0.00340136054421769	294	1	50S ribosomal protein L27
S.pyogenes_00425	rpmC	0	69144	69350	1	0	0	207	0	50S ribosomal protein L29
S.pyogenes_00475	rpmD	0	73457	73639	1	0	0	183	0	50S ribosomal protein L30
S.pyogenes_02975	rpmE2	0	560227	560487	-1	4	0.00383141762452107	261	1	type B 50S ribosomal protein L31
S.pyogenes_09100	rpmF	0	1782424	1782606	1	1	0.00546448087431694	183	1	50S ribosomal protein L32
S.pyogenes_08780	rpmG	0	1710296	1710448	-1	0	0	153	0	50S ribosomal protein L33
S.pyogenes_08505	rpmH	0	1651230	1651364	-1	0	0	135	0	50S ribosomal protein L34
S.pyogenes_03345	rpmI	0	646567	646764	1	0	0	198	0	50S ribosomal protein L35
S.pyogenes_00500	rpmJ	0	76764	76880	1	0	0	117	0	50S ribosomal protein L36
S.pyogenes_00515	rpoA	0	77710	78648	1	0	0	939	0	DNA-directed RNA polymerase subunit alpha
S.pyogenes_00635	rpoB	0	94171	97737	1	0	0	3567	0	DNA-directed RNA polymerase subunit beta
S.pyogenes_00640	rpoC	0	97828	101469	1	1446	0.00109829763866008	3642	4	DNA-directed RNA polymerase subunit beta'
S.pyogenes_03250	rpoD	0	626484	627593	1	27	0.000900900900900901	1110	1	RNA polymerase sigma factor RpoD
S.pyogenes_08145	rpoY	0	1575047	1575277	1	0	0	231	0	DNA-directed RNA polymerase subunit epsilon
S.pyogenes_06875	rpoZ	0	1331481	1331798	-1	16	0.00314465408805031	318	1	DNA-directed RNA polymerase subunit omega
S.pyogenes_03800	rpsA	0	743133	744338	1	15	0.000829187396351575	1206	1	30S ribosomal protein S1
S.pyogenes_08910	rpsB	0	1743327	1744094	1	0	0	768	0	30S ribosomal protein S2
S.pyogenes_00415	rpsC	0	68064	68717	1	0	0	654	0	30S ribosomal protein S3
S.pyogenes_09175	rpsD	0	1794556	1795167	-1	0	0	612	0	30S ribosomal protein S4
S.pyogenes_00470	rpsE	0	72948	73442	1	1	0.00202020202020202	495	1	30S ribosomal protein S5
S.pyogenes_07960	rpsF	0	1538765	1539055	-1	2	0.00343642611683849	291	1	30S ribosomal protein S6
S.pyogenes_08405	rpsG	0	1631157	1631627	-1	0	0	471	0	30S ribosomal protein S7
S.pyogenes_00455	rpsH	0	71331	71729	1	0	0	399	0	30S ribosomal protein S8
S.pyogenes_01455	rpsI	0	263246	263638	1	0	0	393	0	30S ribosomal protein S9
S.pyogenes_00380	rpsJ	0	64330	64638	1	0	0	309	0	30S ribosomal protein S10
S.pyogenes_00510	rpsK	0	77281	77664	1	0	0	384	0	30S ribosomal protein S11
S.pyogenes_08410	rpsL	0	1631648	1632061	-1	0	0	414	0	30S ribosomal protein S12
S.pyogenes_00505	rpsM	0	76898	77263	1	0	0	366	0	30S ribosomal protein S13
S.pyogenes_01360	rpsO	0	247113	247382	1	39	0.0037037037037037	270	1	30S ribosomal protein S15
S.pyogenes_00430	rpsQ	0	69376	69636	1	0	0	261	0	30S ribosomal protein S17
S.pyogenes_07950	rpsR	0	1537848	1538087	-1	0	0	240	0	30S ribosomal protein S18
S.pyogenes_00405	rpsS	0	67413	67691	1	0	0	279	0	30S ribosomal protein S19
S.pyogenes_03235	rpsU	0	623834	624040	1	0	0	207	0	30S ribosomal protein S21
S.pyogenes_00450	rpsZ	0	71010	71180	1	0	0	171	0	type Z 30S ribosomal protein S14
S.pyogenes_01325	rseP	0	236480	237739	1	189	0.00634920634920635	1260	8	RIP metalloprotease RseP
S.pyogenes_08445	rsgA	0	1639485	1640357	-1	16	0.0011454753722795	873	1	ribosome small subunit-dependent GTPase A
S.pyogenes_07020	rsmH	0	1361846	1362859	-1	0	0	1014	0	16S rRNA (cytosine(1402)-N(4))-methyltransferase RsmH
S.pyogenes_09035	ruvA	0	1766418	1767014	-1	3	0.0033500837520938	597	2	Holliday junction branch migration protein RuvA
S.pyogenes_00345	ruvB	0	54461	55459	1	0	0	999	0	Holliday junction branch migration DNA helicase RuvB
S.pyogenes_09000	ruvX	0	1761796	1762215	-1	0	0	420	0	Holliday junction resolvase RuvX
S.pyogenes_07900	sacC	0	1527184	1528623	1	1047	0.00277777777777778	1440	4	sucrose-6-phosphate hydrolase
S.pyogenes_07865	secA	0	1515665	1518184	-1	2	0.000793650793650794	2520	2	preprotein translocase subunit SecA
S.pyogenes_02340	secG	0	428902	429138	1	0	0	237	0	preprotein translocase subunit SecG
S.pyogenes_00485	secY	0	74310	75614	1	0	0	1305	0	preprotein translocase subunit SecY
S.pyogenes_06380	sepF	0	1226681	1227337	-1	0	0	657	0	Cell division protein SepF
S.pyogenes_00565	Ser_trna	0	85324	85413	1	0	0	90	0
S.pyogenes_07620	serS	0	1462723	1464000	1	297	0.00234741784037559	1278	3	serine--tRNA ligase
S.pyogenes_05885	sodA	0	1144690	1145295	-1	292	0.0033003300330033	606	2	Superoxide dismutase [Mn]
S.pyogenes_01945	spoVB	0	357500	359134	1	952	0.000611620795107034	1635	1	polysaccharide biosynthesis protein
S.pyogenes_09015	spx	0	1762594	1762992	-1	0	0	399	0	transcriptional regulator Spx
S.pyogenes_02140	Spy490380c	0	396787	396882	1	0	0	96	0
S.pyogenes_07110	Spy491311c	0	1383134	1383276	-1	0	0	143	0
S.pyogenes_07000	srmB	0	1356746	1358089	-1	0	0	1344	0	DEAD/DEAH box helicase
S.pyogenes_07955	ssb	0	1538252	1538743	-1	0	0	492	0	Single-stranded DNA-binding protein
S.pyogenes_05120	ssrA	0	1006816	1007160	1	0	0	345	0
S.pyogenes_08335	sufB	0	1614102	1615520	-1	3	0.00140944326990839	1419	2	Fe-S cluster assembly protein SufB
S.pyogenes_08355	sufC	0	1618593	1619363	-1	103	0.00389105058365759	771	3	Fe-S cluster assembly ATPase SufC
S.pyogenes_08350	sufD	0	1617236	1618498	-1	136	0.00554235946159937	1263	7	Fe-S cluster assembly protein SufD
S.pyogenes_08345	sufS	0	1615979	1617205	-1	12	0.00407497962510187	1227	5	cysteine desulfurase
S.pyogenes_04945	suhB	0	971328	972116	-1	49	0.00633713561470215	789	5	inositol monophosphatase
S.pyogenes_01095	tadA	0	188408	188923	1	0	0	516	0	tRNA adenosine(34) deaminase TadA
S.pyogenes_03275	tagG	0	631357	632160	1	0	0	804	0	LPS ABC transporter
S.pyogenes_03280	tagH	0	632160	633365	1	430	0.000829187396351575	1206	1	ABC transporter ATP-binding protein
S.pyogenes_08255	thiD	0	1596023	1596787	-1	8	0.00130718954248366	765	1	bifunctional hydroxymethylpyrimidine kinase/phosphomethylpyrimidine kinase
S.pyogenes_06755	Thr_trna	0	1309012	1309084	-1	0	0	73	0
S.pyogenes_02410	thrS	0	442713	444656	1	414	0.00205761316872428	1944	4	threonine--tRNA ligase
S.pyogenes_03655	thyA	0	714694	715533	1	0	0	840	0	thymidylate synthase
S.pyogenes_00055	tilS	0	10950	12236	1	0	0	1287	0	tRNA(Ile)-lysidine synthase
S.pyogenes_01965	tmk	0	361761	362396	1	2	0.00157232704402516	636	1	dTMP kinase
S.pyogenes_02785	tpiA	0	518998	519756	1	98	0.00263504611330698	759	2	triose-phosphate isomerase
S.pyogenes_01695	trkA	0	311635	312309	-1	157	0.00148148148148148	675	1	potassium transporter Trk
S.pyogenes_01700	trkG	0	312319	313710	-1	0	0	1392	0	ATPase V
S.pyogenes_03520	trmD	0	684979	685710	1	166	0.00273224043715847	732	2	tRNA (guanosine(37)-N1)-methyltransferase TrmD
S.pyogenes_03880	trmK	0	757586	758272	1	61	0.00291120815138282	687	2	tRNA (adenine-N(1))-methyltransferase
S.pyogenes_00585	Trp_trna	0	85696	85766	1	0	0	71	0
S.pyogenes_09315	trpS	0	1824300	1825322	-1	18	0.000977517106549365	1023	1	tryptophan--tRNA ligase
S.pyogenes_08260	truA	0	1596777	1597526	-1	117	0.00533333333333333	750	4	tRNA pseudouridine(38-40) synthase TruA
S.pyogenes_04965	truB	0	973794	974678	-1	144	0.00677966101694915	885	6	tRNA pseudouridine(55) synthase TruB
S.pyogenes_07980	trxA	0	1541558	1541872	-1	6	0.00317460317460317	315	1	thioredoxin
S.pyogenes_06980	trxB	0	1353696	1354613	-1	152	0.00435729847494553	918	4	thioredoxin-disulfide reductase
S.pyogenes_08140	tsaB	0	1574064	1574762	-1	0	0	699	0	tRNA (adenosine(37)-N6)-threonylcarbamoyltransferase complex dimerization subunit type 1 TsaB
S.pyogenes_04495	tsaC	0	878464	879054	1	0	0	591	0	L-threonylcarbamoyladenylate synthase
S.pyogenes_08130	tsaD	0	1572619	1573647	-1	0	0	1029	0	tRNA (adenosine(37)-N6)-threonylcarbamoyltransferase complex transferase subunit TsaD
S.pyogenes_07575	tsaE	0	1455537	1455998	-1	32	0.00216450216450216	462	1	tRNA (adenosine(37)-N6)-threonylcarbamoyltransferase complex ATPase subunit type 1 TsaE
S.pyogenes_08915	tsf	0	1744228	1745268	1	1	0.000960614793467819	1041	1	translation elongation factor Ts
S.pyogenes_02780	tuf	0	517561	518757	1	0	0	1197	0	elongation factor Tu
S.pyogenes_05115	tVP38	0	1006110	1006724	-1	0	0	615	0	SNARE associated Golgi protein
S.pyogenes_06420	typA	0	1235274	1237115	-1	3	0.001085776330076	1842	2	translational GTPase TypA
S.pyogenes_03790	Tyr_trna	0	742803	742883	1	0	0	81	0
S.pyogenes_00625	tyrS	0	90247	91503	-1	0	0	1257	0	tyrosine--tRNA ligase
S.pyogenes_01315	uppS	0	234851	235600	1	0	0	750	0	isoprenyl transferase
S.pyogenes_06775	Val_trna	0	1309376	1309448	-1	0	0	73	0
S.pyogenes_06600	valS	0	1271737	1274385	-1	7	0.000377500943752359	2649	1	valine--tRNA ligase
S.pyogenes_03285	wcaA	0	633390	634397	1	0	0	1008	0	glycosyl transferase
S.pyogenes_00350	wzb	0	55597	56034	1	0	0	438	0	low molecular weight phosphotyrosine protein phosphatase
S.pyogenes_04720	xerS	0	922516	923586	-1	0	0	1071	0	tyrosine recombinase XerS
S.pyogenes_01980	yabA	0	363952	364275	1	0	0	324	0	DNA replication initiation control protein YabA
S.pyogenes_06825	yabR	0	1319786	1320163	-1	278	0.00264550264550265	378	1	S1 RNA-binding domain-containing protein
S.pyogenes_03100	yadH	0	590309	591427	1	13	0.00625558534405719	1119	7	ABC transporter ATP-binding protein
S.pyogenes_01310	yajC	0	234267	234632	1	67	0.00546448087431694	366	2	preprotein translocase subunit YajC
S.pyogenes_02230	ybeY	0	413676	414173	1	0	0	498	0	rRNA maturation RNase YbeY
S.pyogenes_01720	yceD	0	316377	316910	1	0	0	534	0	Large ribosomal RNA subunit accumulation protein YceD
S.pyogenes_06375	ycf19	0	1226422	1226676	-1	0	0	255	0	YGGT family
S.pyogenes_06740	ygaC	0	1307196	1307729	1	0	0	534	0	UPF0374 protein STER_0421
S.pyogenes_06385	yggS	0	1227349	1228020	-1	0	0	672	0	YggS family pyridoxal phosphate-dependent enzyme
S.pyogenes_02800	yidA	0	522303	523112	-1	1	0.00123456790123457	810	1	sugar-phosphatase
S.pyogenes_01790	yidC	0	332425	333348	-1	90	0.00541125541125541	924	5	membrane protein insertase YidC
S.pyogenes_03675	yihA	0	717669	718268	1	126	0.00166666666666667	600	1	ribosome biogenesis GTP-binding protein YihA/YsxC
S.pyogenes_09085	yitT	0	1777904	1778845	-1	10	0.00530785562632696	942	5	YitT family protein
S.pyogenes_08190	yloU	0	1585088	1585453	-1	0	0	366	0	Uncharacterized protein Spy1614
S.pyogenes_08185	yloV	0	1583424	1585088	-1	37	0.0018018018018018	1665	3	DAK2 domain-containing protein
S.pyogenes_04580	ylqF	0	895873	896721	1	67	0.00235571260306243	849	2	ribosome biogenesis GTPase YlqF
S.pyogenes_07240	ylxR	0	1406309	1406605	-1	0	0	297	0	DUF448 domain-containing protein
S.pyogenes_01825	yneF	0	337452	337694	1	0	0	243	0	UPF0154 protein MGAS10750_Spy0295
S.pyogenes_06945	yoqJ	0	1344361	1344876	-1	6	0.00387596899224806	516	2	UPF0398 protein MGAS2096_Spy1375
S.pyogenes_01620	yqeG	0	297487	298014	1	0	0	528	0	YqeG family HAD IIIA-type phosphatase
S.pyogenes_01625	yqeH	0	298014	299132	1	0	0	1119	0	ribosome biogenesis GTPase YqeH
S.pyogenes_01640	yqeK	0	300163	300756	1	13	0.00168350168350168	594	1	bis(5'-nucleosyl)-tetraphosphatase (symmetrical) YqeK
S.pyogenes_06295	yqxC	0	1208361	1209188	-1	46	0.00241545893719807	828	2	TlyA family rRNA (cytidine-2'-O)-methyltransferase
S.pyogenes_08995	yrzB	0	1761479	1761784	-1	171	0.00326797385620915	306	1	UPF0473 protein SpyM51754
S.pyogenes_03415	ysxB	0	661171	661497	1	0	0	327	0	ribosomal-processing cysteine protease Prp
S.pyogenes_02155	znuB	0	398560	399414	1	12	0.00233918128654971	855	2	manganese ABC transporter substrate-binding protein
S.pyogenes_02150	znuC	0	397834	398559	1	7	0.00413223140495868	726	3	manganese ABC transporter ATP-binding protein

## Sheet: Table S9
Primer	Primer Sequence (5'-3')
Adaptor primer 1Δ	P-GATCGGAAGAGCACACGTCT
Adaptor primer 2Δ	ACACTCTTTCCCTACACGACGCTCTTCCGATC×T
Specific ISS1 primer	AATGATACGGCGACCACCGAGATCTACACGTTCATTGATATATCCTCGCTG
Indexing PCR primer 1**	CAAGCAGAAGACGGCATACGAGATCGGTTCGCCTTAACACTCTTTCCCTACACGACGCTCTTCCGATCT
Indexing PCR primer 2**	CAAGCAGAAGACGGCATACGAGATCGGTCTAGTACGACACTCTTTCCCTACACGACGCTCTTCCGATCT
Indexing PCR primer 4**	CAAGCAGAAGACGGCATACGAGATCGGTGCTCAGGAACACTCTTTCCCTACACGACGCTCTTCCGATCT
Custom read 1 primer	GTTCATTGATATATCCTCGCTGTCATTTTTATTCATTTTACACTAAAATAGACTTAT
Custom Index Read primer	AGATCGGAAGAGCGTCGTGTAGGGAAAGAGTGT
